# Supplementary material for: Developing diagnostic SNP panels for the identification of true fruit flies (Diptera: Tephritidae) within the limits of COI-based species delimitation
Source: BMC Evol Biol. 2013 May 29;13:106. doi: 10.1186/1471-2148-13-106 (PMC3682933; doi:10.1186/1471-2148-13-106)
Supplement: Additional file 1: Table S1 — Samples used in this study. Indicated are the species name, the code used in our analyses, the origin of the data (this study: specimen collected and sequenced by authors; F&P: data from Frey and Pfunder, 2006; GenBank and BOLD: samples downloaded from the respective database on January 13, 2012), membership of the species in the European Plant Protection Organisation (EPPO) A1 or A2 list for European quarantine organisms. [file 1471-2148-13-106-S1.xlsx]

## Sheet: Tabelle1
Supplementary Table 1
Nr	Species	Code	Data Origin	GenBank Accession Nr	EPPO_A1A2 (13.01.2012)	GeneRegion
1	Acanthiophilus helianthi	Acanhel_GQ154085	GenBank	GQ154085		5prime
2	Acanthonevra vaga	Acanvag_GBDP1929_06	Frey&Pfunder	DQ006882		5prime
3	Acroceratitis nigrifacies	Acronig_GBDP1928_06	Frey&Pfunder	DQ006881		5prime
4	Anastrepha acris	Anasacr_AF420625	GenBank	AF420625		3prime
5	Anastrepha amita	Anasami_AF420626	GenBank	AF420626		3prime
6	Anastrepha amita	Anasami_AF420627	GenBank	AF420627		3prime
7	Anastrepha amita	Anasami_AF420628	GenBank	AF420628		3prime
8	Anastrepha bahiensis	Anasbah_AF420649	GenBank	AF420649		3prime
9	Anastrepha barbiellinii	Anasbar_AF420633	GenBank	AF420633		3prime
10	Anastrepha coronilli	Anascor_AF420650	GenBank	AF420650		3prime
11	Anastrepha distincta	Anasdis_AF420629	GenBank	AF420629		3prime
12	Anastrepha distincta	Anasdis_AF420634	GenBank	AF420634		3prime
13	Anastrepha distincta	Anasdis_AF420635	GenBank	AF420635		3prime
14	Anastrepha fraterculus	Anasfra_AF420612	GenBank	AF420612	A1	3prime
15	Anastrepha fraterculus	Anasfra_AF420613	GenBank	AF420613	A1	3prime
16	Anastrepha fraterculus	Anasfra_AF420614	GenBank	AF420614	A1	3prime
17	Anastrepha fraterculus	Anasfra_AF420615	GenBank	AF420615	A1	3prime
18	Anastrepha fraterculus	Anasfra_AF420616	GenBank	AF420616	A1	3prime
19	Anastrepha fraterculus	Anasfra_AF420617	GenBank	AF420617	A1	3prime
20	Anastrepha fraterculus	Anasfra_AF420630	GenBank	AF420630	A1	3prime
21	Anastrepha fraterculus	Anasfra_AF420631	GenBank	AF420631	A1	3prime
22	Anastrepha fraterculus	Anasfra_AF420632	GenBank	AF420632	A1	3prime
23	Anastrepha fraterculus	Anasfra_AF420636	GenBank	AF420636	A1	3prime
24	Anastrepha fraterculus	Anasfra_AF420637	GenBank	AF420637	A1	3prime
25	Anastrepha fraterculus	Anasfra_AF420638	GenBank	AF420638	A1	3prime
26	Anastrepha fraterculus	Anasfra_AF420639	GenBank	AF420639	A1	3prime
27	Anastrepha fraterculus	Anasfra_AF420640	GenBank	AF420640	A1	3prime
28	Anastrepha fraterculus	Anasfra_AF420641	GenBank	AF420641	A1	3prime
29	Anastrepha fraterculus	Anasfra_AF420642	GenBank	AF420642	A1	3prime
30	Anastrepha fraterculus	Anasfra_S1P1H1_1	this study	HQ677034	A1	5prime
31	Anastrepha fraterculus	Anasfra_S1P1H1_2	this study	HQ677035	A1	5prime
32	Anastrepha ludens	Anaslud_AB192462	GenBank	AB192462	A1	3prime
33	Anastrepha ludens	Anaslud_AF420611	GenBank	AF420611	A1	3prime
34	Anastrepha ludens	Anaslud_AY945005	GenBank	AY945005	A1	3prime
35	Anastrepha ludens	Anaslud_AY945006	GenBank	AY945006	A1	3prime
36	Anastrepha ludens	Anaslud_AY945007	GenBank	AY945007	A1	3prime
37	Anastrepha ludens	Anaslud_AY945008	GenBank	AY945008	A1	3prime
38	Anastrepha ludens	Anaslud_AY945009	GenBank	AY945009	A1	3prime
39	Anastrepha ludens	Anaslud_S2P10H5_1	this study	HQ677057	A1	both
40	Anastrepha ludens	Anaslud_S2P1H1_1	this study	HQ677039	A1	both
41	Anastrepha ludens	Anaslud_S2P2H2_1	this study	HQ677040	A1	both
42	Anastrepha ludens	Anaslud_S2P2H2_2	this study	HQ677041	A1	both
43	Anastrepha ludens	Anaslud_S2P2H3_1	this study	HQ677042	A1	both
44	Anastrepha ludens	Anaslud_S2P2H3_2	this study	HQ677043	A1	both
45	Anastrepha ludens	Anaslud_S2P3H2_1	this study	HQ677044	A1	both
46	Anastrepha ludens	Anaslud_S2P3H2_2	this study	HQ677045	A1	both
47	Anastrepha ludens	Anaslud_S2P4H4_1	this study	HQ677046	A1	both
48	Anastrepha ludens	Anaslud_S2P4H4_2	this study	HQ677047	A1	both
49	Anastrepha ludens	Anaslud_S2P5H2_1	this study	HQ677048	A1	both
50	Anastrepha ludens	Anaslud_S2P5H2_2	this study	HQ677049	A1	both
51	Anastrepha ludens	Anaslud_S2P7H1_1	this study	HQ677052	A1	3prime
52	Anastrepha ludens	Anaslud_S2P7H1_2	this study	HQ677053	A1	both
53	Anastrepha ludens	Anaslud_S2P7H5_1	this study	HQ677058	A1	both
54	Anastrepha ludens	Anaslud_S2P8H4_1	this study	HQ677054	A1	both
55	Anastrepha ludens	Anaslud_S2P9H4_1	this study	HQ677055	A1	both
56	Anastrepha ludens	Anaslud_S2P9H4_2	this study	HQ677056	A1	both
57	Anastrepha obliqua	Anasobl_AF420618	GenBank	AF420618	A1	3prime
58	Anastrepha obliqua	Anasobl_AF420619	GenBank	AF420619	A1	3prime
59	Anastrepha obliqua	Anasobl_AF420620	GenBank	AF420620	A1	3prime
60	Anastrepha obliqua	Anasobl_AF420621	GenBank	AF420621	A1	3prime
61	Anastrepha obliqua	Anasobl_AF420643	GenBank	AF420643	A1	3prime
62	Anastrepha obliqua	Anasobl_AF420644	GenBank	AF420644	A1	3prime
63	Anastrepha obliqua	Anasobl_AF420645	GenBank	AF420645	A1	3prime
64	Anastrepha obliqua	Anasobl_AF420646	GenBank	AF420646	A1	3prime
65	Anastrepha obliqua	Anasobl_AY945053	GenBank	AY945053	A1	3prime
66	Anastrepha obliqua	Anasobl_AY945054	GenBank	AY945054	A1	3prime
67	Anastrepha obliqua	Anasobl_AY945055	GenBank	AY945055	A1	3prime
68	Anastrepha obliqua	Anasobl_AY945056	GenBank	AY945056	A1	3prime
69	Anastrepha obliqua	Anasobl_AY945057	GenBank	AY945057	A1	3prime
70	Anastrepha obliqua	Anasobl_AY945058	GenBank	AY945058	A1	3prime
71	Anastrepha obliqua	Anasobl_AY945059	GenBank	AY945059	A1	3prime
72	Anastrepha obliqua	Anasobl_AY945060	GenBank	AY945060	A1	3prime
73	Anastrepha obliqua	Anasobl_AY945061	GenBank	AY945061	A1	3prime
74	Anastrepha obliqua	Anasobl_AY945062	GenBank	AY945062	A1	3prime
75	Anastrepha obliqua	Anasobl_AY945063	GenBank	AY945063	A1	3prime
76	Anastrepha obliqua	Anasobl_AY945064	GenBank	AY945064	A1	3prime
77	Anastrepha obliqua	Anasobl_AY945065	GenBank	AY945065	A1	3prime
78	Anastrepha obliqua	Anasobl_AY945066	GenBank	AY945066	A1	3prime
79	Anastrepha obliqua	Anasobl_AY945067	GenBank	AY945067	A1	3prime
80	Anastrepha obliqua	Anasobl_AY945068	GenBank	AY945068	A1	3prime
81	Anastrepha obliqua	Anasobl_AY945069	GenBank	AY945069	A1	3prime
82	Anastrepha obliqua	Anasobl_AY945070	GenBank	AY945070	A1	3prime
83	Anastrepha obliqua	Anasobl_AY945071	GenBank	AY945071	A1	3prime
84	Anastrepha obliqua	Anasobl_S3P1H1_1	this study	HQ677059	A1	both
85	Anastrepha obliqua	Anasobl_S3P1H1_2	this study	HQ677060	A1	both
86	Anastrepha obliqua	Anasobl_S3P1H1_3	this study	HQ677061	A1	both
87	Anastrepha obliqua	Anasobl_S3P2H2_1	this study	HQ677062	A1	both
88	Anastrepha obliqua	Anasobl_S3P2H2_2	this study	HQ677063	A1	both
89	Anastrepha obliqua	Anasobl_S3P2H2_3	this study	HQ677064	A1	both
90	Anastrepha spp.	AnaSP_S15P1H1_1	this study	HQ677152		both
91	Anastrepha spp.	AnaSP_S15P1H1_2	this study	HQ677153		both
92	Anastrepha spp.	AnaSP_S15P1H1_3	this study	HQ677154		both
93	Anastrepha pickeli	Anaspic_JN002428	GenBank	JN002428		5prime
94	Anastrepha pickeli	Anaspic_JN002429	GenBank	JN002429		5prime
95	Anastrepha pickeli	Anaspic_JN002430	GenBank	JN002430		5prime
96	Anastrepha pickeli	Anaspic_JN002431	GenBank	JN002431		5prime
97	Anastrepha pickeli	Anaspic_JN002432	GenBank	JN002432		5prime
98	Anastrepha pickeli	Anaspic_JN002433	GenBank	JN002433		5prime
99	Anastrepha serpentina	Anasser_AF420647	GenBank	AF420647		3prime
100	Anastrepha serpentina	Anasser_AF420648	GenBank	AF420648		3prime
101	Anastrepha serpentina	Anasser_JN002435	GenBank	JN002435		5prime
102	Anastrepha serpentina	Anasser_S4P1H1_1	this study	HQ677065		both
103	Anastrepha serpentina	Anasser_S4P1H1_2	this study	HQ677066		both
104	Anastrepha serpentina	Anasser_S4P1H1_3	this study	HQ677067		both
105	Anastrepha serpentina	Anasser_S4P2H2_1	this study	HQ677068		both
106	Anastrepha serpentina	Anasser_S4P2H2_3	this study	HQ677069		both
107	Anastrepha sororcula	Anassor_AF420622	GenBank	AF420622		3prime
108	Anastrepha sororcula	Anassor_AF420623	GenBank	AF420623		3prime
109	Anastrepha striata	Anasstr_AF420651	GenBank	AF420651		3prime
110	Anastrepha striata	Anasstr_JN002434	GenBank	JN002434		5prime
111	Anastrepha striata	Anasstr_S5P1H1_1	this study	HQ677070		both
112	Anastrepha striata	Anasstr_S5P1H1_2	this study	HQ677071		both
113	Anastrepha striata	Anasstr_S5P1H1_3	this study	HQ677072		both
114	Anastrepha striata	Anasstr_S5P2H1_1	this study	HQ677073		both
115	Anastrepha striata	Anasstr_S5P2H1_2	this study	HQ677074		both
116	Anastrepha striata	Anasstr_S5P2H1_3	this study	HQ677075		both
117	Anastrepha striata	Anasstr_S5P3H1_1	this study	HQ677076		both
118	Anastrepha striata	Anasstr_S5P3H1_2	this study	HQ677077		both
119	Anastrepha striata	Anasstr_S5P3H1_3	this study	HQ677078		both
120	Anastrepha suspensa	Anassus_AF420652	GenBank	AF420652	A1	3prime
121	Anastrepha suspensa	Anassus_AY944898	GenBank	AY944898	A1	3prime
122	Anastrepha suspensa	Anassus_AY944900	GenBank	AY944900	A1	3prime
123	Anastrepha suspensa	Anassus_AY944901	GenBank	AY944901	A1	3prime
124	Anastrepha suspensa	Anassus_AY944902	GenBank	AY944902	A1	3prime
125	Anastrepha suspensa	Anassus_AY944903	GenBank	AY944903	A1	3prime
126	Anastrepha suspensa	Anassus_AY944904	GenBank	AY944904	A1	3prime
127	Anastrepha suspensa	Anassus_AY944905	GenBank	AY944905	A1	3prime
128	Anastrepha suspensa	Anassus_AY944908	GenBank	AY944908	A1	3prime
129	Anastrepha suspensa	Anassus_AY944909	GenBank	AY944909	A1	3prime
130	Anastrepha suspensa	Anassus_AY944910	GenBank	AY944910	A1	3prime
131	Anastrepha suspensa	Anassus_AY944922	GenBank	AY944922	A1	3prime
132	Anastrepha suspensa	Anassus_AY944923	GenBank	AY944923	A1	3prime
133	Anastrepha suspensa	Anassus_AY944924	GenBank	AY944924	A1	3prime
134	Anastrepha suspensa	Anassus_AY944925	GenBank	AY944925	A1	3prime
135	Anastrepha suspensa	Anassus_AY944926	GenBank	AY944926	A1	3prime
136	Anastrepha suspensa	Anassus_AY944928	GenBank	AY944928	A1	3prime
137	Anastrepha suspensa	Anassus_AY944929	GenBank	AY944929	A1	3prime
138	Anastrepha suspensa	Anassus_AY944930	GenBank	AY944930	A1	3prime
139	Anastrepha suspensa	Anassus_AY944931	GenBank	AY944931	A1	3prime
140	Anastrepha suspensa	Anassus_AY944932	GenBank	AY944932	A1	3prime
141	Anastrepha suspensa	Anassus_AY944933	GenBank	AY944933	A1	3prime
142	Anastrepha suspensa	Anassus_AY944934	GenBank	AY944934	A1	3prime
143	Anastrepha suspensa	Anassus_AY944935	GenBank	AY944935	A1	3prime
144	Anastrepha suspensa	Anassus_AY944936	GenBank	AY944936	A1	3prime
145	Anastrepha suspensa	Anassus_AY944937	GenBank	AY944937	A1	3prime
146	Anastrepha suspensa	Anassus_AY944938	GenBank	AY944938	A1	3prime
147	Anastrepha suspensa	Anassus_AY944939	GenBank	AY944939	A1	3prime
148	Anastrepha suspensa	Anassus_AY944940	GenBank	AY944940	A1	3prime
149	Anastrepha suspensa	Anassus_AY944941	GenBank	AY944941	A1	3prime
150	Anastrepha suspensa	Anassus_AY944942	GenBank	AY944942	A1	3prime
151	Anastrepha suspensa	Anassus_AY944943	GenBank	AY944943	A1	3prime
152	Anastrepha suspensa	Anassus_AY944945	GenBank	AY944945	A1	3prime
153	Anastrepha suspensa	Anassus_AY944946	GenBank	AY944946	A1	3prime
154	Anastrepha suspensa	Anassus_AY944947	GenBank	AY944947	A1	3prime
155	Anastrepha suspensa	Anassus_AY944948	GenBank	AY944948	A1	3prime
156	Anastrepha suspensa	Anassus_AY944950	GenBank	AY944950	A1	3prime
157	Anastrepha suspensa	Anassus_AY944951	GenBank	AY944951	A1	3prime
158	Anastrepha suspensa	Anassus_AY944952	GenBank	AY944952	A1	3prime
159	Anastrepha suspensa	Anassus_AY944953	GenBank	AY944953	A1	3prime
160	Anastrepha suspensa	Anassus_AY944954	GenBank	AY944954	A1	3prime
161	Anastrepha suspensa	Anassus_AY944955	GenBank	AY944955	A1	3prime
162	Anastrepha suspensa	Anassus_AY944956	GenBank	AY944956	A1	3prime
163	Anastrepha suspensa	Anassus_AY944957	GenBank	AY944957	A1	3prime
164	Anastrepha suspensa	Anassus_AY944958	GenBank	AY944958	A1	3prime
165	Anastrepha suspensa	Anassus_AY944959	GenBank	AY944959	A1	3prime
166	Anastrepha suspensa	Anassus_AY944960	GenBank	AY944960	A1	3prime
167	Anastrepha suspensa	Anassus_AY944961	GenBank	AY944961	A1	3prime
168	Anastrepha suspensa	Anassus_AY944962	GenBank	AY944962	A1	3prime
169	Anastrepha suspensa	Anassus_AY944963	GenBank	AY944963	A1	3prime
170	Anastrepha suspensa	Anassus_AY944964	GenBank	AY944964	A1	3prime
171	Anastrepha suspensa	Anassus_AY944965	GenBank	AY944965	A1	3prime
172	Anastrepha suspensa	Anassus_AY944966	GenBank	AY944966	A1	3prime
173	Anastrepha suspensa	Anassus_AY944967	GenBank	AY944967	A1	3prime
174	Anastrepha suspensa	Anassus_AY944968	GenBank	AY944968	A1	3prime
175	Anastrepha suspensa	Anassus_AY944969	GenBank	AY944969	A1	3prime
176	Anastrepha suspensa	Anassus_AY944970	GenBank	AY944970	A1	3prime
177	Anastrepha suspensa	Anassus_AY944971	GenBank	AY944971	A1	3prime
178	Anastrepha suspensa	Anassus_AY944972	GenBank	AY944972	A1	3prime
179	Anastrepha suspensa	Anassus_AY944973	GenBank	AY944973	A1	3prime
180	Anastrepha suspensa	Anassus_AY944974	GenBank	AY944974	A1	3prime
181	Anastrepha suspensa	Anassus_AY944975	GenBank	AY944975	A1	3prime
182	Anastrepha suspensa	Anassus_AY944976	GenBank	AY944976	A1	3prime
183	Anastrepha suspensa	Anassus_AY944977	GenBank	AY944977	A1	3prime
184	Anastrepha suspensa	Anassus_AY944978	GenBank	AY944978	A1	3prime
185	Anastrepha suspensa	Anassus_AY944979	GenBank	AY944979	A1	3prime
186	Anastrepha suspensa	Anassus_AY944980	GenBank	AY944980	A1	3prime
187	Anastrepha suspensa	Anassus_AY944981	GenBank	AY944981	A1	3prime
188	Anastrepha suspensa	Anassus_AY944982	GenBank	AY944982	A1	3prime
189	Anastrepha suspensa	Anassus_AY944983	GenBank	AY944983	A1	3prime
190	Anastrepha suspensa	Anassus_AY944984	GenBank	AY944984	A1	3prime
191	Anastrepha suspensa	Anassus_AY944985	GenBank	AY944985	A1	3prime
192	Anastrepha suspensa	Anassus_AY944986	GenBank	AY944986	A1	3prime
193	Anastrepha suspensa	Anassus_AY944987	GenBank	AY944987	A1	3prime
194	Anastrepha suspensa	Anassus_AY944989	GenBank	AY944989	A1	3prime
195	Anastrepha suspensa	Anassus_AY944990	GenBank	AY944990	A1	3prime
196	Anastrepha suspensa	Anassus_AY944993	GenBank	AY944993	A1	3prime
197	Anastrepha suspensa	Anassus_AY944994	GenBank	AY944994	A1	3prime
198	Anastrepha suspensa	Anassus_AY944995	GenBank	AY944995	A1	3prime
199	Anastrepha suspensa	Anassus_AY944997	GenBank	AY944997	A1	3prime
200	Anastrepha suspensa	Anassus_AY944998	GenBank	AY944998	A1	3prime
201	Anastrepha suspensa	Anassus_AY944999	GenBank	AY944999	A1	3prime
202	Anastrepha suspensa	Anassus_AY945000	GenBank	AY945000	A1	3prime
203	Anastrepha suspensa	Anassus_AY945001	GenBank	AY945001	A1	3prime
204	Anastrepha suspensa	Anassus_AY945002	GenBank	AY945002	A1	3prime
205	Anastrepha suspensa	Anassus_AY945003	GenBank	AY945003	A1	3prime
206	Anastrepha suspensa	Anassus_AY945004	GenBank	AY945004	A1	3prime
207	Anastrepha suspensa	Anassus_DQ116220m	GenBank	DQ116220	A1	5prime
208	Anastrepha turpiniae	Anastur_AF420653	GenBank	AF420653		3prime
209	Anastrepha zenildae	Anaszen_AF420624	GenBank	AF420624		3prime
210	Anastrepha zenildae	Anaszen_AF420654	GenBank	AF420654		3prime
211	Anastrepha zenildae	Anaszen_AF420655	GenBank	AF420655		3prime
212	Bactrocera albistrigata	Bactalb_GQ154086	GenBank	GQ154086		5prime
213	Bactrocera breviaculeus	Bactbre_GQ154087	GenBank	GQ154087		5prime
214	Bactrocera calophylli	Bactcal_AB192419	GenBank	AB192419		3prime
215	Bactrocera calophylli	Bactcal_GQ154088	GenBank	GQ154088		5prime
216	Bactrocera carambolae	Bactcar_AB192420	GenBank	AB192420		3prime
217	Bactrocera carambolae	Bactcar_AB192421	GenBank	AB192421		3prime
218	Bactrocera carambolae	Bactcar_DQ006871	Frey&Pfunder	DQ006871		both
219	Bactrocera carambolae	Bactcar_DQ006872	Frey&Pfunder	DQ006872		both
220	Bactrocera carambolae	Bactcar_GBDP4750_08	BOLD	NC_009772		5prime
221	Bactrocera caudata	Bactcau_GQ154089	GenBank	GQ154089		5prime
222	Bactrocera correcta	Bactcor_AB192422	GenBank	AB192422		3prime
223	Bactrocera correcta	Bactcor_AB192423	GenBank	AB192423		3prime
224	Bactrocera correcta	Bactcor_GU323781	GenBank	GU323781		5prime
225	Bactrocera correcta	Bactcor_GU323782	GenBank	GU323782		5prime
226	Bactrocera cucurbitae	Bactcuc_AB192448	GenBank	AB192448	A1	3prime
227	Bactrocera cucurbitae	Bactcuc_AB192449	GenBank	AB192449	A1	3prime
228	Bactrocera cucurbitae	Bactcuc_AB192450	GenBank	AB192450	A1	3prime
229	Bactrocera cucurbitae	Bactcuc_AB192451	GenBank	AB192451	A1	3prime
230	Bactrocera cucurbitae	Bactcuc_AB192452	GenBank	AB192452	A1	3prime
231	Bactrocera cucurbitae	Bactcuc_AY788409	GenBank	AY788409	A1	both
232	Bactrocera cucurbitae	Bactcuc_AY945033	GenBank	AY945033	A1	3prime
233	Bactrocera cucurbitae	Bactcuc_AY945034	GenBank	AY945034	A1	3prime
234	Bactrocera cucurbitae	Bactcuc_AY945035	GenBank	AY945035	A1	3prime
235	Bactrocera cucurbitae	Bactcuc_AY945036	GenBank	AY945036	A1	3prime
236	Bactrocera cucurbitae	Bactcuc_AY945037	GenBank	AY945037	A1	3prime
237	Bactrocera cucurbitae	Bactcuc_AY945038	GenBank	AY945038	A1	3prime
238	Bactrocera cucurbitae	Bactcuc_AY945039	GenBank	AY945039	A1	3prime
239	Bactrocera cucurbitae	Bactcuc_AY945040	GenBank	AY945040	A1	3prime
240	Bactrocera cucurbitae	Bactcuc_AY945041	GenBank	AY945041	A1	3prime
241	Bactrocera cucurbitae	Bactcuc_AY945042	GenBank	AY945042	A1	3prime
242	Bactrocera cucurbitae	Bactcuc_AY945043	GenBank	AY945043	A1	3prime
243	Bactrocera cucurbitae	Bactcuc_AY945044	GenBank	AY945044	A1	3prime
244	Bactrocera cucurbitae	Bactcuc_AY945045	GenBank	AY945045	A1	3prime
245	Bactrocera cucurbitae	Bactcuc_AY945046	GenBank	AY945046	A1	3prime
246	Bactrocera cucurbitae	Bactcuc_AY945047	GenBank	AY945047	A1	3prime
247	Bactrocera cucurbitae	Bactcuc_AY945048	GenBank	AY945048	A1	3prime
248	Bactrocera cucurbitae	Bactcuc_AY945049	GenBank	AY945049	A1	3prime
249	Bactrocera cucurbitae	Bactcuc_AY945050	GenBank	AY945050	A1	3prime
250	Bactrocera cucurbitae	Bactcuc_AY945051	GenBank	AY945051	A1	3prime
251	Bactrocera cucurbitae	Bactcuc_AY945052	GenBank	AY945052	A1	3prime
252	Bactrocera cucurbitae	Bactcuc_DQ006865	Frey&Pfunder	DQ006865	A1	both
253	Bactrocera cucurbitae	Bactcuc_DQ006875	Frey&Pfunder	DQ006875	A1	both
254	Bactrocera cucurbitae	Bactcuc_DQ006876	Frey&Pfunder	DQ006876	A1	both
255	Bactrocera cucurbitae	Bactcuc_EU048559	GenBank	EU048559	A1	3prime
256	Bactrocera cucurbitae	Bactcuc_EU048560	GenBank	EU048560	A1	3prime
257	Bactrocera cucurbitae	Bactcuc_EU048561	GenBank	EU048561	A1	3prime
258	Bactrocera cucurbitae	Bactcuc_EU048562	GenBank	EU048562	A1	3prime
259	Bactrocera cucurbitae	Bactcuc_EU048563	GenBank	EU048563	A1	3prime
260	Bactrocera cucurbitae	Bactcuc_EU048564	GenBank	EU048564	A1	3prime
261	Bactrocera cucurbitae	Bactcuc_EU048565	GenBank	EU048565	A1	3prime
262	Bactrocera cucurbitae	Bactcuc_EU048566	GenBank	EU048566	A1	3prime
263	Bactrocera cucurbitae	Bactcuc_EU048567	GenBank	EU048567	A1	3prime
264	Bactrocera cucurbitae	Bactcuc_EU048568	GenBank	EU048568	A1	3prime
265	Bactrocera cucurbitae	Bactcuc_GQ154090	GenBank	GQ154090	A1	5prime
266	Bactrocera cucurbitae	Bactcuc_GQ154091	GenBank	GQ154091	A1	5prime
267	Bactrocera cucurbitae	Bactcuc_GQ154092	GenBank	GQ154092	A1	5prime
268	Bactrocera cucurbitae	Bactcuc_GQ154093	GenBank	GQ154093	A1	5prime
269	Bactrocera cucurbitae	Bactcuc_GQ154094	GenBank	GQ154094	A1	5prime
270	Bactrocera cucurbitae	Bactcuc_GQ154096	GenBank	GQ154096	A1	5prime
271	Bactrocera cucurbitae	Bactcuc_GQ154097	GenBank	GQ154097	A1	5prime
272	Bactrocera cucurbitae	Bactcuc_GQ154098	GenBank	GQ154098	A1	5prime
273	Bactrocera cucurbitae	Bactcuc_GQ154100	GenBank	GQ154100	A1	5prime
274	Bactrocera cucurbitae	Bactcuc_GQ154102	GenBank	GQ154102	A1	5prime
275	Bactrocera cucurbitae	Bactcuc_GQ154103	GenBank	GQ154103	A1	5prime
276	Bactrocera cucurbitae	Bactcuc_GQ154104	GenBank	GQ154104	A1	5prime
277	Bactrocera cucurbitae	Bactcuc_GQ154105	GenBank	GQ154105	A1	5prime
278	Bactrocera cucurbitae	Bactcuc_GQ154106	GenBank	GQ154106	A1	5prime
279	Bactrocera cucurbitae	Bactcuc_GQ154107	GenBank	GQ154107	A1	5prime
280	Bactrocera cucurbitae	Bactcuc_GQ154108	GenBank	GQ154108	A1	5prime
281	Bactrocera cucurbitae	Bactcuc_GQ154109	GenBank	GQ154109	A1	5prime
282	Bactrocera cucurbitae	Bactcuc_GQ154110	GenBank	GQ154110	A1	5prime
283	Bactrocera cucurbitae	Bactcuc_GQ154111	GenBank	GQ154111	A1	5prime
284	Bactrocera cucurbitae	Bactcuc_GQ154112	GenBank	GQ154112	A1	5prime
285	Bactrocera cucurbitae	Bactcuc_GQ154113	GenBank	GQ154113	A1	5prime
286	Bactrocera cucurbitae	Bactcuc_GQ154114	GenBank	GQ154114	A1	5prime
287	Bactrocera cucurbitae	Bactcuc_GQ154115	GenBank	GQ154115	A1	5prime
288	Bactrocera cucurbitae	Bactcuc_GQ154116	GenBank	GQ154116	A1	5prime
289	Bactrocera cucurbitae	Bactcuc_GQ154117	GenBank	GQ154117	A1	5prime
290	Bactrocera cucurbitae	Bactcuc_GQ154118	GenBank	GQ154118	A1	5prime
291	Bactrocera cucurbitae	Bactcuc_GQ154119	GenBank	GQ154119	A1	5prime
292	Bactrocera cucurbitae	Bactcuc_GQ154120	GenBank	GQ154120	A1	5prime
293	Bactrocera cucurbitae	Bactcuc_GQ154121	GenBank	GQ154121	A1	5prime
294	Bactrocera cucurbitae	Bactcuc_GQ154122	GenBank	GQ154122	A1	5prime
295	Bactrocera cucurbitae	Bactcuc_GQ154123	GenBank	GQ154123	A1	5prime
296	Bactrocera cucurbitae	Bactcuc_GQ154124	GenBank	GQ154124	A1	5prime
297	Bactrocera cucurbitae	Bactcuc_GQ154125	GenBank	GQ154125	A1	5prime
298	Bactrocera cucurbitae	Bactcuc_GQ154126	GenBank	GQ154126	A1	5prime
299	Bactrocera cucurbitae	Bactcuc_GQ154127	GenBank	GQ154127	A1	5prime
300	Bactrocera cucurbitae	Bactcuc_GQ154128	GenBank	GQ154128	A1	5prime
301	Bactrocera cucurbitae	Bactcuc_GQ154129	GenBank	GQ154129	A1	5prime
302	Bactrocera cucurbitae	Bactcuc_GQ154130	GenBank	GQ154130	A1	5prime
303	Bactrocera cucurbitae	Bactcuc_GQ154131	GenBank	GQ154131	A1	5prime
304	Bactrocera cucurbitae	Bactcuc_GQ154132	GenBank	GQ154132	A1	5prime
305	Bactrocera cucurbitae	Bactcuc_GQ154133	GenBank	GQ154133	A1	5prime
306	Bactrocera cucurbitae	Bactcuc_GQ154134	GenBank	GQ154134	A1	5prime
307	Bactrocera cucurbitae	Bactcuc_GQ154135	GenBank	GQ154135	A1	5prime
308	Bactrocera cucumis	Bactcucumis_DQ116237_5pm	GenBank	DQ116237	A1	5prime
309	Bactrocera curvipennis	Bactcur_AB192446	GenBank	AB192446		3prime
310	Bactrocera depressa	Bactdep_AB192453	GenBank	AB192453		3prime
311	Bactrocera depressa	Bactdep_AB192454	GenBank	AB192454		3prime
312	Bactrocera depressa	Bactdep_AF477957	GenBank	AF477957		3prime
313	Bactrocera depressa	Bactdep_AF477958	GenBank	AF477958		3prime
314	Bactrocera depressa	Bactdep_AF477959	GenBank	AF477959		3prime
315	Bactrocera depressa	Bactdep_AF477960	GenBank	AF477960		3prime
316	Bactrocera depressa	Bactdep_AF477961	GenBank	AF477961		3prime
317	Bactrocera depressa	Bactdep_AF477962	GenBank	AF477962		3prime
318	Bactrocera depressa	Bactdep_AF477963	GenBank	AF477963		3prime
319	Bactrocera depressa	Bactdep_AF477964	GenBank	AF477964		3prime
320	Bactrocera depressa	Bactdep_AF477965	GenBank	AF477965		3prime
321	Bactrocera depressa	Bactdep_AF477966	GenBank	AF477966		3prime
322	Bactrocera depressa	Bactdep_AF477967	GenBank	AF477967		3prime
323	Bactrocera depressa	Bactdep_AF477968	GenBank	AF477968		3prime
324	Bactrocera depressa	Bactdep_AF477969	GenBank	AF477969		3prime
325	Bactrocera depressa	Bactdep_AF477970	GenBank	AF477970		3prime
326	Bactrocera depressa	Bactdep_AF477971	GenBank	AF477971		3prime
327	Bactrocera depressa	Bactdep_AF477972	GenBank	AF477972		3prime
328	Bactrocera depressa	Bactdep_AF477973	GenBank	AF477973		3prime
329	Bactrocera depressa	Bactdep_AF477974	GenBank	AF477974		3prime
330	Bactrocera depressa	Bactdep_AF477975	GenBank	AF477975		3prime
331	Bactrocera depressa	Bactdep_AF477976	GenBank	AF477976		3prime
332	Bactrocera diospyri	Bactdio_AB192463	GenBank	AB192463		3prime
333	Bactrocera dorsalis	Bactdor_AB192424	GenBank	AB192424	A1	3prime
334	Bactrocera dorsalis	Bactdor_AB192425	GenBank	AB192425	A1	3prime
335	Bactrocera dorsalis	Bactdor_AB192426	GenBank	AB192426	A1	3prime
336	Bactrocera dorsalis	Bactdor_AY945072	GenBank	AY945072	A1	3prime
337	Bactrocera dorsalis	Bactdor_AY945073	GenBank	AY945073	A1	3prime
338	Bactrocera dorsalis	Bactdor_AY945074	GenBank	AY945074	A1	3prime
339	Bactrocera dorsalis	Bactdor_AY945075	GenBank	AY945075	A1	3prime
340	Bactrocera dorsalis	Bactdor_AY945076	GenBank	AY945076	A1	3prime
341	Bactrocera dorsalis	Bactdor_AY945077	GenBank	AY945077	A1	3prime
342	Bactrocera dorsalis	Bactdor_AY945078	GenBank	AY945078	A1	3prime
343	Bactrocera dorsalis	Bactdor_AY945079	GenBank	AY945079	A1	3prime
344	Bactrocera dorsalis	Bactdor_AY945080	GenBank	AY945080	A1	3prime
345	Bactrocera dorsalis	Bactdor_AY945081	GenBank	AY945081	A1	3prime
346	Bactrocera dorsalis	Bactdor_AY945082	GenBank	AY945082	A1	3prime
347	Bactrocera dorsalis	Bactdor_AY945083	GenBank	AY945083	A1	3prime
348	Bactrocera dorsalis	Bactdor_AY945084	GenBank	AY945084	A1	3prime
349	Bactrocera dorsalis	Bactdor_AY945085	GenBank	AY945085	A1	3prime
350	Bactrocera dorsalis	Bactdor_AY945086	GenBank	AY945086	A1	3prime
351	Bactrocera dorsalis	Bactdor_AY945087	GenBank	AY945087	A1	3prime
352	Bactrocera dorsalis	Bactdor_AY945088	GenBank	AY945088	A1	3prime
353	Bactrocera dorsalis	Bactdor_DQ006864	Frey&Pfunder	DQ006864	A1	both
354	Bactrocera dorsalis	Bactdor_EU048570	GenBank	EU048570	A1	3prime
355	Bactrocera dorsalis	Bactdor_EU076609	GenBank	EU076609	A1	3prime
356	Bactrocera dorsalis	Bactdor_EU076610	GenBank	EU076610	A1	3prime
357	Bactrocera dorsalis	Bactdor_EU076611	GenBank	EU076611	A1	3prime
358	Bactrocera dorsalis	Bactdor_EU076612	GenBank	EU076612	A1	3prime
359	Bactrocera dorsalis	Bactdor_EU076613	GenBank	EU076613	A1	3prime
360	Bactrocera dorsalis	Bactdor_EU076614	GenBank	EU076614	A1	3prime
361	Bactrocera dorsalis	Bactdor_EU076615	GenBank	EU076615	A1	3prime
362	Bactrocera dorsalis	Bactdor_EU076616	GenBank	EU076616	A1	3prime
363	Bactrocera dorsalis	Bactdor_EU076617	GenBank	EU076617	A1	3prime
364	Bactrocera dorsalis	Bactdor_EU076618	GenBank	EU076618	A1	3prime
365	Bactrocera dorsalis	Bactdor_EU076619	GenBank	EU076619	A1	3prime
366	Bactrocera dorsalis	Bactdor_EU076620	GenBank	EU076620	A1	3prime
367	Bactrocera dorsalis	Bactdor_EU076621	GenBank	EU076621	A1	3prime
368	Bactrocera dorsalis	Bactdor_EU076622	GenBank	EU076622	A1	3prime
369	Bactrocera dorsalis	Bactdor_EU076623	GenBank	EU076623	A1	3prime
370	Bactrocera dorsalis	Bactdor_EU076624	GenBank	EU076624	A1	3prime
371	Bactrocera dorsalis	Bactdor_EU076625	GenBank	EU076625	A1	3prime
372	Bactrocera dorsalis	Bactdor_EU076626	GenBank	EU076626	A1	3prime
373	Bactrocera dorsalis	Bactdor_EU076627	GenBank	EU076627	A1	3prime
374	Bactrocera dorsalis	Bactdor_EU076628	GenBank	EU076628	A1	3prime
375	Bactrocera dorsalis	Bactdor_EU076629	GenBank	EU076629	A1	3prime
376	Bactrocera dorsalis	Bactdor_EU076630	GenBank	EU076630	A1	3prime
377	Bactrocera dorsalis	Bactdor_EU076631	GenBank	EU076631	A1	3prime
378	Bactrocera dorsalis	Bactdor_EU076632	GenBank	EU076632	A1	3prime
379	Bactrocera dorsalis	Bactdor_EU076633	GenBank	EU076633	A1	3prime
380	Bactrocera dorsalis	Bactdor_EU076634	GenBank	EU076634	A1	3prime
381	Bactrocera dorsalis	Bactdor_EU076635	GenBank	EU076635	A1	3prime
382	Bactrocera dorsalis	Bactdor_EU076636	GenBank	EU076636	A1	3prime
383	Bactrocera dorsalis	Bactdor_EU076637	GenBank	EU076637	A1	3prime
384	Bactrocera dorsalis	Bactdor_EU076638	GenBank	EU076638	A1	3prime
385	Bactrocera dorsalis	Bactdor_EU076639	GenBank	EU076639	A1	3prime
386	Bactrocera dorsalis	Bactdor_EU076640	GenBank	EU076640	A1	3prime
387	Bactrocera dorsalis	Bactdor_EU076641	GenBank	EU076641	A1	3prime
388	Bactrocera dorsalis	Bactdor_EU076642	GenBank	EU076642	A1	3prime
389	Bactrocera dorsalis	Bactdor_EU076643	GenBank	EU076643	A1	3prime
390	Bactrocera dorsalis	Bactdor_EU076644	GenBank	EU076644	A1	3prime
391	Bactrocera dorsalis	Bactdor_EU076645	GenBank	EU076645	A1	3prime
392	Bactrocera dorsalis	Bactdor_EU076646	GenBank	EU076646	A1	3prime
393	Bactrocera dorsalis	Bactdor_EU076647	GenBank	EU076647	A1	3prime
394	Bactrocera dorsalis	Bactdor_EU076648	GenBank	EU076648	A1	3prime
395	Bactrocera dorsalis	Bactdor_EU076649	GenBank	EU076649	A1	3prime
396	Bactrocera dorsalis	Bactdor_EU076650	GenBank	EU076650	A1	3prime
397	Bactrocera dorsalis	Bactdor_EU076651	GenBank	EU076651	A1	3prime
398	Bactrocera dorsalis	Bactdor_EU076652	GenBank	EU076652	A1	3prime
399	Bactrocera dorsalis	Bactdor_EU076653	GenBank	EU076653	A1	3prime
400	Bactrocera dorsalis	Bactdor_EU076654	GenBank	EU076654	A1	3prime
401	Bactrocera dorsalis	Bactdor_EU076655	GenBank	EU076655	A1	3prime
402	Bactrocera dorsalis	Bactdor_EU076656	GenBank	EU076656	A1	3prime
403	Bactrocera dorsalis	Bactdor_EU076657	GenBank	EU076657	A1	3prime
404	Bactrocera dorsalis	Bactdor_EU076658	GenBank	EU076658	A1	3prime
405	Bactrocera dorsalis	Bactdor_EU076659	GenBank	EU076659	A1	3prime
406	Bactrocera dorsalis	Bactdor_EU076660	GenBank	EU076660	A1	3prime
407	Bactrocera dorsalis	Bactdor_EU076661	GenBank	EU076661	A1	3prime
408	Bactrocera dorsalis	Bactdor_EU076662	GenBank	EU076662	A1	3prime
409	Bactrocera dorsalis	Bactdor_EU076663	GenBank	EU076663	A1	3prime
410	Bactrocera dorsalis	Bactdor_EU076664	GenBank	EU076664	A1	3prime
411	Bactrocera dorsalis	Bactdor_EU076665	GenBank	EU076665	A1	3prime
412	Bactrocera dorsalis	Bactdor_EU076666	GenBank	EU076666	A1	3prime
413	Bactrocera dorsalis	Bactdor_EU076667	GenBank	EU076667	A1	3prime
414	Bactrocera dorsalis	Bactdor_EU076668	GenBank	EU076668	A1	3prime
415	Bactrocera dorsalis	Bactdor_EU076669	GenBank	EU076669	A1	3prime
416	Bactrocera dorsalis	Bactdor_EU076670	GenBank	EU076670	A1	3prime
417	Bactrocera dorsalis	Bactdor_EU076671	GenBank	EU076671	A1	3prime
418	Bactrocera dorsalis	Bactdor_EU076672	GenBank	EU076672	A1	3prime
419	Bactrocera dorsalis	Bactdor_EU076673	GenBank	EU076673	A1	3prime
420	Bactrocera dorsalis	Bactdor_EU076674	GenBank	EU076674	A1	3prime
421	Bactrocera dorsalis	Bactdor_EU076675	GenBank	EU076675	A1	3prime
422	Bactrocera dorsalis	Bactdor_EU076676	GenBank	EU076676	A1	3prime
423	Bactrocera dorsalis	Bactdor_EU076677	GenBank	EU076677	A1	3prime
424	Bactrocera dorsalis	Bactdor_EU076678	GenBank	EU076678	A1	3prime
425	Bactrocera dorsalis	Bactdor_EU076679	GenBank	EU076679	A1	3prime
426	Bactrocera dorsalis	Bactdor_EU076680	GenBank	EU076680	A1	3prime
427	Bactrocera dorsalis	Bactdor_EU076681	GenBank	EU076681	A1	3prime
428	Bactrocera dorsalis	Bactdor_EU076682	GenBank	EU076682	A1	3prime
429	Bactrocera dorsalis	Bactdor_EU076683	GenBank	EU076683	A1	3prime
430	Bactrocera dorsalis	Bactdor_EU076684	GenBank	EU076684	A1	3prime
431	Bactrocera dorsalis	Bactdor_EU076685	GenBank	EU076685	A1	3prime
432	Bactrocera dorsalis	Bactdor_EU076686	GenBank	EU076686	A1	3prime
433	Bactrocera dorsalis	Bactdor_EU076687	GenBank	EU076687	A1	3prime
434	Bactrocera dorsalis	Bactdor_EU076688	GenBank	EU076688	A1	3prime
435	Bactrocera dorsalis	Bactdor_EU076689	GenBank	EU076689	A1	3prime
436	Bactrocera dorsalis	Bactdor_EU076690	GenBank	EU076690	A1	3prime
437	Bactrocera dorsalis	Bactdor_EU076691	GenBank	EU076691	A1	3prime
438	Bactrocera dorsalis	Bactdor_EU076692	GenBank	EU076692	A1	3prime
439	Bactrocera dorsalis	Bactdor_EU076693	GenBank	EU076693	A1	3prime
440	Bactrocera dorsalis	Bactdor_EU076694	GenBank	EU076694	A1	3prime
441	Bactrocera dorsalis	Bactdor_EU076695	GenBank	EU076695	A1	3prime
442	Bactrocera dorsalis	Bactdor_EU076696	GenBank	EU076696	A1	3prime
443	Bactrocera dorsalis	Bactdor_EU076697	GenBank	EU076697	A1	3prime
444	Bactrocera dorsalis	Bactdor_EU076698	GenBank	EU076698	A1	3prime
445	Bactrocera dorsalis	Bactdor_EU076699	GenBank	EU076699	A1	3prime
446	Bactrocera dorsalis	Bactdor_EU076700	GenBank	EU076700	A1	3prime
447	Bactrocera dorsalis	Bactdor_EU076701	GenBank	EU076701	A1	3prime
448	Bactrocera dorsalis	Bactdor_EU076702	GenBank	EU076702	A1	3prime
449	Bactrocera dorsalis	Bactdor_EU077529	GenBank	EU077529	A1	3prime
450	Bactrocera dorsalis	Bactdor_EU077530	GenBank	EU077530	A1	3prime
451	Bactrocera dorsalis	Bactdor_EU077531	GenBank	EU077531	A1	3prime
452	Bactrocera dorsalis	Bactdor_EU077532	GenBank	EU077532	A1	3prime
453	Bactrocera dorsalis	Bactdor_EU077533	GenBank	EU077533	A1	3prime
454	Bactrocera dorsalis	Bactdor_EU077534	GenBank	EU077534	A1	3prime
455	Bactrocera dorsalis	Bactdor_EU077535	GenBank	EU077535	A1	3prime
456	Bactrocera dorsalis	Bactdor_EU077536	GenBank	EU077536	A1	3prime
457	Bactrocera dorsalis	Bactdor_EU077537	GenBank	EU077537	A1	3prime
458	Bactrocera dorsalis	Bactdor_EU077538	GenBank	EU077538	A1	3prime
459	Bactrocera dorsalis	Bactdor_EU077539	GenBank	EU077539	A1	3prime
460	Bactrocera dorsalis	Bactdor_EU077540	GenBank	EU077540	A1	3prime
461	Bactrocera dorsalis	Bactdor_EU077541	GenBank	EU077541	A1	3prime
462	Bactrocera dorsalis	Bactdor_GBDP4140_07	BOLD	NC_008748	A1	5prime
463	Bactrocera dorsalis	Bactdor_GBDP4143_07	BOLD	DQ845759	A1	5prime
464	Bactrocera dorsalis	Bactdor_HQ260726	GenBank	HQ260726	A1	both
465	Bactrocera dorsalis	Bactdor_HQ260727	GenBank	HQ260727	A1	both
466	Bactrocera expandens	Bactexp_AB192427	GenBank	AB192427		3prime
467	Bactrocera frauenfeldi	Bactfra_AB192428	GenBank	AB192428		3prime
468	Bactrocera hyalina	Bacthya_AB192429	GenBank	AB192429		3prime
469	Bactrocera hyalina	Bacthya_AB192430	GenBank	AB192430		3prime
470	Bactrocera invadens	Bactinv_GQ154136	GenBank	GQ154136	A1	5prime
471	Bactrocera ishigakiensis	Bactish_AB192455	GenBank	AB192455		3prime
472	Bactrocera kandiensis	Bactkan_AB192431	GenBank	AB192431		3prime
473	Bactrocera kraussi	Bactkra_GQ154137	GenBank	GQ154137		5prime
474	Bactrocera latifrons	Bactlat_AY945018	GenBank	AY945018		3prime
475	Bactrocera latifrons	Bactlat_AY945019	GenBank	AY945019		3prime
476	Bactrocera latifrons	Bactlat_AY945020	GenBank	AY945020		3prime
477	Bactrocera latifrons	Bactlat_AY945021	GenBank	AY945021		3prime
478	Bactrocera latifrons	Bactlat_AY945022	GenBank	AY945022		3prime
479	Bactrocera latifrons	Bactlat_AY945023	GenBank	AY945023		3prime
480	Bactrocera latifrons	Bactlat_AY945024	GenBank	AY945024		3prime
481	Bactrocera latifrons	Bactlat_AY945025	GenBank	AY945025		3prime
482	Bactrocera latifrons	Bactlat_AY945026	GenBank	AY945026		3prime
483	Bactrocera latifrons	Bactlat_AY945027	GenBank	AY945027		3prime
484	Bactrocera latifrons	Bactlat_AY945028	GenBank	AY945028		3prime
485	Bactrocera latifrons	Bactlat_AY945029	GenBank	AY945029		3prime
486	Bactrocera latifrons	Bactlat_AY945030	GenBank	AY945030		3prime
487	Bactrocera latifrons	Bactlat_AY945031	GenBank	AY945031		3prime
488	Bactrocera latifrons	Bactlat_AY945032	GenBank	AY945032		3prime
489	Bactrocera latifrons	Bactlat_FJ009203	GenBank	FJ009203		5prime
490	Bactrocera latifrons	Bactlat_GQ154138	GenBank	GQ154138		5prime
491	Bactrocera latifrons	Bactlat_GQ154139	GenBank	GQ154139		5prime
492	Bactrocera latifrons	Bactlat_GQ154140	GenBank	GQ154140		5prime
493	Bactrocera latifrons	Bactlat_GQ154141	GenBank	GQ154141		5prime
494	Bactrocera latifrons	Bactlat_GQ154142	GenBank	GQ154142		5prime
495	Bactrocera latifrons	Bactlat_GQ154143	GenBank	GQ154143		5prime
496	Bactrocera latifrons	Bactlat_GQ154144	GenBank	GQ154144		5prime
497	Bactrocera latifrons	Bactlat_GQ154145	GenBank	GQ154145		5prime
498	Bactrocera latifrons	Bactlat_GQ154146	GenBank	GQ154146		5prime
499	Bactrocera latifrons	Bactlat_GQ154147	GenBank	GQ154147		5prime
500	Bactrocera latifrons	Bactlat_GQ154148	GenBank	GQ154148		5prime
501	Bactrocera melas	Bactmel_GQ154149	GenBank	GQ154149		5prime
502	Bactrocera mesomelas	Bactmes_GQ154150	GenBank	GQ154150		5prime
503	Bactrocera minax	BactMin_HM776033_5p	GenBank	HM776033	A1	5prime
504	Bactrocera minax	BactMin_NC014402_5p	GenBank	NC014402	A1	5prime
505	Bactrocera montyanus	Bactmon_GBDPT022_10	BOLD	GQ505008		5prime
506	Bactrocera munroi	Bactmun_FJ009204	GenBank	FJ009204		5prime
507	Bactrocera musae	Bactmus_AB192432	GenBank	AB192432		3prime
508	Bactrocera neohumeralis	Bactneo_AB192433	GenBank	AB192433		3prime
509	Bactrocera nigrotibialis	Bactnig_DQ006869	Frey&Pfunder	DQ006869		both
510	Bactrocera nigrotibialis	Bactnig_DQ006870	Frey&Pfunder	DQ006870		both
511	Bactrocera nigrotibialis	Bactnig_GBDPT030_10	BOLD	none		5prime
512	Bactrocera occipitalis	Bactocc_AB192434	GenBank	AB192434		3prime
513	Bactrocera occipitalis	Bactocc_AB192435	GenBank	AB192435		3prime
514	Bactrocera occipitalis	Bactocc_GBDP2162_06	BOLD	DQ116309		5prime
515	Bactrocera occipitalis	Bactocc_GBDP2163_06	BOLD	DQ116310		5prime
516	Bactrocera occipitalis	Bactocc_GQ154151	GenBank	GQ154151		5prime
517	Bactrocera oleae	Bactole_AY788408	GenBank	AY788408		3prime
518	Bactrocera oleae	Bactole_DQ011886	GenBank	DQ011886		both
519	Bactrocera oleae	Bactole_GBDP2881_06	BOLD	NC_005333		5prime
520	Bactrocera oleae	Bactole_GQ175825	GenBank	GQ175825		3prime
521	Bactrocera oleae	Bactole_S17P1H1_1	this study	HQ677155		both
522	Bactrocera oleae	Bactole_S17P1H1_2	this study	HQ677156		both
523	Bactrocera oleae	Bactole_S17P1H1_3	this study	HQ677157		both
524	Bactrocera oleae	Bactole_S17P1H1_4	this study	HQ677158		both
525	Bactrocera oleae	Bactole_S17P1H1_5	this study	HQ677159		both
526	Bactrocera oleae	Bactole_S17P1H1_6	this study	HQ677160		both
527	Bactrocera oleae	Bactole_S17P1H1_7	this study	HQ677161		both
528	Bactrocera oleae	Bactole_S17P1H1_8	this study	HQ677162		both
529	Bactrocera papayae	Bactpap_AB192436	GenBank	AB192436		3prime
530	Bactrocera papayae	Bactpap_AB192437	GenBank	AB192437		3prime
531	Bactrocera papayae	Bactpap_AB192438	GenBank	AB192438		3prime
532	Bactrocera papayae	Bactpap_DQ006873	Frey&Pfunder	DQ006873		both
533	Bactrocera papayae	Bactpap_DQ006874	Frey&Pfunder	DQ006874		both
534	Bactrocera papayae	Bactpap_GBDP4751_08	BOLD	NC_009770		5prime
535	Bactrocera papayae	Bactpap_GQ154153	GenBank	GQ154153		5prime
536	Bactrocera philippinensis	Bactphi_AB192439	GenBank	AB192439		3prime
537	Bactrocera philippinensis	Bactphi_GBDP4749_08	BOLD	NC_009771		5prime
538	Bactrocera philippinensis	Bactphi_GQ154154	GenBank	GQ154154		5prime
539	Bactrocera psidii	Bactpsi_AB192440	GenBank	AB192440		3prime
540	Bactrocera scutellata	Bactscu_AB192456	GenBank	AB192456		3prime
541	Bactrocera scutellata	Bactscu_AB192457	GenBank	AB192457		3prime
542	Bactrocera scutellata	Bactscu_AB192458	GenBank	AB192458		3prime
543	Bactrocera scutellata	Bactscu_AB192459	GenBank	AB192459		3prime
544	Bactrocera scutellata	Bactscu_AB192460	GenBank	AB192460		3prime
545	Bactrocera synnephes	Bactsyn_GQ154155	GenBank	GQ154155		5prime
546	Bactrocera synnephes	Bactsyn_GQ154156	GenBank	GQ154156		5prime
547	Bactrocera tau	Bacttau_AB192461	GenBank	AB192461		3prime
548	Bactrocera tau	Bacttau_EU048569	GenBank	EU048569		3prime
549	Bactrocera tau	Bacttau_GQ154157	GenBank	GQ154157		5prime
550	Bactrocera tau	Bacttau_GQ154159	GenBank	GQ154159		5prime
551	Bactrocera tau	Bacttau_GQ154160	GenBank	GQ154160		5prime
552	Bactrocera tau	Bacttau_GQ154161	GenBank	GQ154161		5prime
553	Bactrocera tau	Bacttau_GU323773	GenBank	GU323773		5prime
554	Bactrocera tau	Bacttau_GU323774	GenBank	GU323774		5prime
555	Bactrocera tau	Bacttau_GU323775	GenBank	GU323775		5prime
556	Bactrocera tau	Bacttau_GU323776	GenBank	GU323776		5prime
557	Bactrocera tryoni	Bacttry_AB192441	GenBank	AB192441	A1	3prime
558	Bactrocera tryoni	Bacttry_AB192442	GenBank	AB192442	A1	3prime
559	Bactrocera tryoni	Bacttry_DQ006866	Frey&Pfunder	DQ006866	A1	both
560	Bactrocera tsuneonis	Bacttsu_AB192447	GenBank	AB192447		3prime
561	Bactrocera umbrosa	Bactumb_AB192443	GenBank	AB192443		3prime
562	Bactrocera umbrosa	Bactumb_DQ006867	Frey&Pfunder	DQ006867		both
563	Bactrocera umbrosa	Bactumb_DQ006868	Frey&Pfunder	DQ006868		both
564	Bactrocera umbrosa	Bactumb_GQ154162	GenBank	GQ154162		5prime
565	Bactrocera zonata	Bactzon_AB192444	GenBank	AB192444	A1	3prime
566	Bactrocera zonata	Bactzon_AB192445	GenBank	AB192445	A1	3prime
567	Bactrocera zonata	Bactzon_GBDPT020_10	BOLD	GQ505010	A1	5prime
568	Bactrocera zonata	Bactzon_GU323777	GenBank	GU323777	A1	5prime
569	Bactrocera zonata	Bactzon_GU323778	GenBank	GU323778	A1	5prime
570	Bactrocera zonata	Bactzon_GU323779	GenBank	GU323779	A1	5prime
571	Bactrocera zonata	Bactzon_GU323780	GenBank	GU323780	A1	5prime
572	Bistrispinaria magniceps	Bistmag_GQ154163	GenBank	GQ154163		5prime
573	Campiglossa albiceps	Campalb_TEPH059_07	BOLD	EU484468		5prime
574	Campiglossa albiceps	Campalb_TEPH060_07	BOLD	EU484467		5prime
575	Campiglossa albiceps	Campalb_TEPH064_07	BOLD	EU484466		5prime
576	Campiglossa farinata	Campfar_JN582192	GenBank	JN582192		5prime
577	Campiglossa sabroskyi	Campsab_TEPH117_07	BOLD	EU484469		5prime
578	Capitites ramulosa	Capiram_GQ154164	GenBank	GQ154164		5prime
579	Capparimyia aenigma	Cappaen_GQ154165	GenBank	GQ154165		5prime
580	Capparimyia bipustulata	Cappbip_GQ154166	GenBank	GQ154166		5prime
581	Capparimyia melanaspis	Cappmel_AY788456	GenBank	AY788456		3prime
582	Capparimyia melanaspis	Cappmel_GQ154167	GenBank	GQ154167		5prime
583	Capparimyia melanaspis	Cappmel_GQ154168	GenBank	GQ154168		5prime
584	Capparimyia savastani	Cappsav_GQ154169	GenBank	GQ154169		5prime
585	Carpophthoromyia dimidiata	Carpdim_AY788455	GenBank	AY788455		3prime
586	Carpophthoromyia dimidiata	Carpdim_GBDPT037_10	BOLD	GQ504992		5prime
587	Carpophthoromyia pseudotritea	Carppse_GQ154171	GenBank	GQ154171		5prime
588	Carpomya schineri	Carpsch_FJ571364	GenBank	FJ571364		3prime
589	Carpomya schineri	Carpsch_FJ571365	GenBank	FJ571365		3prime
590	Carpophthoromyia vittata	Carpvit_GBDPT027_10	BOLD	GQ505003		5prime
591	Celidodacus obnubilus	Celiobn_GQ154172	GenBank	GQ154172		5prime
592	Ceratitis anonae	Ceraano_AY788411	GenBank	AY788411		both
593	Ceratitis anonae	Ceraano_EU276667	GenBank	EU276667		3prime
594	Ceratitis anonae	Ceraano_EU276668	GenBank	EU276668		3prime
595	Ceratitis anonae	Ceraano_EU276669	GenBank	EU276669		3prime
596	Ceratitis anonae	Ceraano_EU276670	GenBank	EU276670		3prime
597	Ceratitis anonae	Ceraano_EU276671	GenBank	EU276671		3prime
598	Ceratitis anonae	Ceraano_EU276672	GenBank	EU276672		3prime
599	Ceratitis anonae	Ceraano_EU276673	GenBank	EU276673		3prime
600	Ceratitis anonae	Ceraano_EU276674	GenBank	EU276674		3prime
601	Ceratitis anonae	Ceraano_EU276675	GenBank	EU276675		3prime
602	Ceratitis anonae	Ceraano_EU276676	GenBank	EU276676		3prime
603	Ceratitis anonae	Ceraano_EU276677	GenBank	EU276677		3prime
604	Ceratitis anonae	Ceraano_EU276678	GenBank	EU276678		3prime
605	Ceratitis anonae	Ceraano_EU276679	GenBank	EU276679		3prime
606	Ceratitis anonae	Ceraano_EU276680	GenBank	EU276680		3prime
607	Ceratitis anonae	Ceraano_EU276681	GenBank	EU276681		3prime
608	Ceratitis anonae	Ceraano_EU276682	GenBank	EU276682		3prime
609	Ceratitis anonae	Ceraano_GQ154173	GenBank	GQ154173		5prime
610	Ceratitis anonae	Ceraano_GQ154174	GenBank	GQ154174		5prime
611	Ceratitis anonae	Ceraano_GQ154175	GenBank	GQ154175		5prime
612	Ceratitis anonae	Ceraano_GQ154176	GenBank	GQ154176		5prime
613	Ceratitis anonae	Ceraano_GQ154177	GenBank	GQ154177		5prime
614	Ceratitis anonae	Ceraano_GQ154178	GenBank	GQ154178		5prime
615	Ceratitis argenteobrunnea	Ceraarg_AY788412	GenBank	AY788412		3prime
616	Ceratitis bremii	Cerabre_AY788413	GenBank	AY788413		3prime
617	Ceratitis bremii	Cerabre_GQ154179	GenBank	GQ154179		5prime
618	Ceratitis bremii	Cerabre_GQ154180	GenBank	GQ154180		5prime
619	Ceratitis bremii	Cerabre_GQ154181	GenBank	GQ154181		5prime
620	Ceratitis bremii	Cerabre_GQ154182	GenBank	GQ154182		5prime
621	Ceratitis bremii	Cerabre_GQ154183	GenBank	GQ154183		5prime
622	Ceratitis bremii	Cerabre_GQ154184	GenBank	GQ154184		5prime
623	Ceratitis caetrata	Ceracae_AY788414	GenBank	AY788414		both
624	Ceratitis caetrata	Ceracae_GQ154186	GenBank	GQ154186		5prime
625	Ceratitis capitata	Ceracap_AJ242872	GenBank	AJ242872	A2	both
626	Ceratitis capitata	Ceracap_AY788415	GenBank	AY788415	A2	both
627	Ceratitis capitata	Ceracap_AY945010	GenBank	AY945010	A2	3prime
628	Ceratitis capitata	Ceracap_AY945011	GenBank	AY945011	A2	3prime
629	Ceratitis capitata	Ceracap_AY945012	GenBank	AY945012	A2	3prime
630	Ceratitis capitata	Ceracap_AY945013	GenBank	AY945013	A2	3prime
631	Ceratitis capitata	Ceracap_AY945014	GenBank	AY945014	A2	3prime
632	Ceratitis capitata	Ceracap_AY945015	GenBank	AY945015	A2	3prime
633	Ceratitis capitata	Ceracap_AY945016	GenBank	AY945016	A2	3prime
634	Ceratitis capitata	Ceracap_AY945017	GenBank	AY945017	A2	3prime
635	Ceratitis capitata	Ceracap_DQ006887	Frey&Pfunder	DQ006887	A2	both
636	Ceratitis capitata	Ceracap_DQ011888	GenBank	DQ011888	A2	both
637	Ceratitis capitata	Ceracap_GQ154187	GenBank	GQ154187	A2	5prime
638	Ceratitis capitata	Ceracap_GQ154188	GenBank	GQ154188	A2	5prime
639	Ceratitis capitata	Ceracap_GQ154189	GenBank	GQ154189	A2	5prime
640	Ceratitis capitata	Ceracap_GQ154190	GenBank	GQ154190	A2	5prime
641	Ceratitis capitata	Ceracap_GQ154191	GenBank	GQ154191	A2	5prime
642	Ceratitis capitata	Ceracap_GQ154192	GenBank	GQ154192	A2	5prime
643	Ceratitis capitata	Ceracap_GQ154193	GenBank	GQ154193	A2	5prime
644	Ceratitis capitata	Ceracap_NC_000857	GenBank	NC_000857	A2	both
645	Ceratitis capitata	Ceracap_S16P1H1_1	this study	HQ677174	A2	both
646	Ceratitis capitata	Ceracap_S16P1H1_2	this study	HQ677175	A2	both
647	Ceratitis capitata	Ceracap_S16P1H1_3	this study	HQ677176	A2	both
648	Ceratitis capitata	Ceracap_S16P1H1_7	this study	HQ677177	A2	both
649	Ceratitis capitata	Ceracap_S16P1H1_8	this study	HQ677178	A2	both
650	Ceratitis capitata	Ceracap_S16P2H2_1	this study	HQ677179	A2	both
651	Ceratitis capitata	Ceracap_S16P2H2_2	this study	HQ677180	A2	both
652	Ceratitis capitata	Ceracap_S16P2H2_3	this study	HQ677181	A2	both
653	Ceratitis capitata	Ceracap_S16P2H2_4	this study	HQ677182	A2	both
654	Ceratitis capitata	Ceracap_S16P2H2_5	this study	HQ677183	A2	both
655	Ceratitis capitata	Ceracap_S16P2H2_6	this study	HQ677184	A2	both
656	Ceratitis catoirii	Ceracat_GQ154194	GenBank	GQ154194		5prime
657	Ceratitis catoirii	Ceracat_GQ154195	GenBank	GQ154195		5prime
658	Ceratitis colae	Ceracol_AY788417	GenBank	AY788417		3prime
659	Ceratitis colae	Ceracol_GQ154197	GenBank	GQ154197		5prime
660	Ceratitis contramedia	Ceracon_AY788418	GenBank	AY788418		3prime
661	Ceratitis contramedia	Ceracon_GBDPT026_10	BOLD	none		5prime
662	Ceratitis contramedia	Ceracon_GQ154198	GenBank	GQ154198		5prime
663	Ceratitis copelandi	Ceracop_GQ154199	GenBank	GQ154199		5prime
664	Ceratitis copelandi	Ceracop_GQ154200	GenBank	GQ154200		5prime
665	Ceratitis cornuta	Ceracor_AY788420	GenBank	AY788420		3prime
666	Ceratitis cornuta	Ceracor_GQ154201	GenBank	GQ154201		5prime
667	Ceratitis cosyra	Ceracos_AY788421	GenBank	AY788421		both
668	Ceratitis cosyra	Ceracos_EF670588	GenBank	EF670588		both
669	Ceratitis cosyra	Ceracos_GQ154202	GenBank	GQ154202		5prime
670	Ceratitis cosyra	Ceracos_GQ154203	GenBank	GQ154203		5prime
671	Ceratitis cosyra	Ceracos_GQ154204	GenBank	GQ154204		5prime
672	Ceratitis cosyra	Ceracos_GQ154205	GenBank	GQ154205		5prime
673	Ceratitis cosyra	Ceracos_GQ154206	GenBank	GQ154206		5prime
674	Ceratitis cosyra	Ceracos_GQ154207	GenBank	GQ154207		5prime
675	Ceratitis cosyra	Ceracos_GQ154208	GenBank	GQ154208		5prime
676	Ceratitis cosyra	Ceracos_GQ154209	GenBank	GQ154209		5prime
677	Ceratitis cosyra	Ceracos_GQ154210	GenBank	GQ154210		5prime
678	Ceratitis cosyra	Ceracos_GQ154211	GenBank	GQ154211		5prime
679	Ceratitis cosyra	Ceracos_GQ154212	GenBank	GQ154212		5prime
680	Ceratitis cosyra	Ceracos_GQ154213	GenBank	GQ154213		5prime
681	Ceratitis cosyra	Ceracos_GQ154214	GenBank	GQ154214		5prime
682	Ceratitis cosyra	Ceracos_GQ154215	GenBank	GQ154215		5prime
683	Ceratitis cristata	Ceracri_AY788422	GenBank	AY788422		both
684	Ceratitis curvata	Ceracur_AY788423	GenBank	AY788423		both
685	Ceratitis cuthbertsoni	Ceracut_GQ154216	GenBank	GQ154216		5prime
686	Ceratitis discussa	Ceradis_GQ154217	GenBank	GQ154217		5prime
687	Ceratitis ditissima	Ceradit_AY788424	GenBank	AY788424		both
688	Ceratitis ditissima	Ceradit_GQ154218	GenBank	GQ154218		5prime
689	Ceratitis divaricata	Ceradiv_AY788425	GenBank	AY788425		both
690	Ceratitis edwardsi	Ceraedw_GBDPT036_10	BOLD	GQ504993		5prime
691	Ceratitis fasciventris	Cerafas_AY788426	GenBank	AY788426		3prime
692	Ceratitis fasciventris	Cerafas_EU276645	GenBank	EU276645		3prime
693	Ceratitis fasciventris	Cerafas_EU276646	GenBank	EU276646		3prime
694	Ceratitis fasciventris	Cerafas_EU276647	GenBank	EU276647		3prime
695	Ceratitis fasciventris	Cerafas_EU276648	GenBank	EU276648		3prime
696	Ceratitis fasciventris	Cerafas_EU276649	GenBank	EU276649		3prime
697	Ceratitis fasciventris	Cerafas_EU276650	GenBank	EU276650		3prime
698	Ceratitis fasciventris	Cerafas_EU276651	GenBank	EU276651		3prime
699	Ceratitis fasciventris	Cerafas_EU276652	GenBank	EU276652		3prime
700	Ceratitis fasciventris	Cerafas_EU276653	GenBank	EU276653		3prime
701	Ceratitis fasciventris	Cerafas_EU276654	GenBank	EU276654		3prime
702	Ceratitis fasciventris	Cerafas_EU276655	GenBank	EU276655		3prime
703	Ceratitis fasciventris	Cerafas_EU276656	GenBank	EU276656		3prime
704	Ceratitis fasciventris	Cerafas_EU276657	GenBank	EU276657		3prime
705	Ceratitis fasciventris	Cerafas_EU276658	GenBank	EU276658		3prime
706	Ceratitis fasciventris	Cerafas_EU276659	GenBank	EU276659		3prime
707	Ceratitis fasciventris	Cerafas_EU276660	GenBank	EU276660		3prime
708	Ceratitis fasciventris	Cerafas_EU276661	GenBank	EU276661		3prime
709	Ceratitis fasciventris	Cerafas_EU276662	GenBank	EU276662		3prime
710	Ceratitis fasciventris	Cerafas_EU276663	GenBank	EU276663		3prime
711	Ceratitis fasciventris	Cerafas_EU276664	GenBank	EU276664		3prime
712	Ceratitis fasciventris	Cerafas_EU276665	GenBank	EU276665		3prime
713	Ceratitis fasciventris	Cerafas_EU276666	GenBank	EU276666		3prime
714	Ceratitis fasciventris	Cerafas_GQ154219	GenBank	GQ154219		5prime
715	Ceratitis fasciventris	Cerafas_GQ154220	GenBank	GQ154220		5prime
716	Ceratitis fasciventris	Cerafas_GQ154221	GenBank	GQ154221		5prime
717	Ceratitis flexuosa	Cerafle_AY788427	GenBank	AY788427		3prime
718	Ceratitis flexuosa	Cerafle_GQ154222	GenBank	GQ154222		5prime
719	Ceratitis flexuosa	Cerafle_GQ154223	GenBank	GQ154223		5prime
720	Ceratitis flexuosa	Cerafle_GQ154224	GenBank	GQ154224		5prime
721	Ceratitis gravinotata	Ceragra_AY788428	GenBank	AY788428		3prime
722	Ceratitis hamata	Ceraham_GBDPT035_10	BOLD	GQ504994		5prime
723	Ceratitis lentigera	Ceralen_GQ154225	GenBank	GQ154225		5prime
724	Ceratitis lobata	Ceralob_EF137373	GenBank	EF137373		3prime
725	Ceratitis lobata	Ceralob_GBDPT025_10	BOLD	GQ505005		5prime
726	Ceratitis malgassa	Ceramal_GQ154228	GenBank	GQ154228		5prime
727	Ceratitis malgassa	Ceramal_GQ154229	GenBank	GQ154229		5prime
728	Ceratitis marriotti	Ceramar_AY788443	GenBank	AY788443		3prime
729	Ceratitis marriotti	Ceramar_GQ154230	GenBank	GQ154230		5prime
730	Ceratitis millicentae	Ceramil_GQ154231	GenBank	GQ154231		5prime
731	Ceratitis millicentae	Ceramil_GQ154232	GenBank	GQ154232		5prime
732	Ceratitis millicentae	Ceramil_GQ154233	GenBank	GQ154233		5prime
733	Ceratitis millicentae	Ceramil_GQ154234	GenBank	GQ154234		5prime
734	Ceratitis millicentae	Ceramil_GQ154235	GenBank	GQ154235		5prime
735	Ceratitis oraria	Ceraora_GQ154236	GenBank	GQ154236		5prime
736	Ceratitis pedestris	Ceraped_EF137374	GenBank	EF137374		3prime
737	Ceratitis pedestris	Ceraped_GQ154237	GenBank	GQ154237		5prime
738	Ceratitis pedestris	Ceraped_GQ154238	GenBank	GQ154238		5prime
739	Ceratitis penicillata	Cerapen_AY788432	GenBank	AY788432		3prime
740	Ceratitis perseus	Ceraper_GBDPT034_10	BOLD	GQ504995		5prime
741	Ceratitis pinax	Cerapin_AY788433	GenBank	AY788433		3prime
742	Ceratitis podocarpi	Cerapod_AY788434	GenBank	AY788434		both
743	Ceratitis podocarpi	Cerapod_GQ154239	GenBank	GQ154239		5prime
744	Ceratitis podocarpi	Cerapod_GQ154240	GenBank	GQ154240		5prime
745	Ceratitis punctata	Cerapun_GQ154241	GenBank	GQ154241		5prime
746	Ceratitis querita	Ceraque_AY788436	GenBank	AY788436		3prime
747	Ceratitis quinaria	Ceraqui_GQ154243	GenBank	GQ154243		5prime
748	Ceratitis quinaria	Ceraqui_GQ154244	GenBank	GQ154244		5prime
749	Ceratitis quinaria	Ceraqui_GQ154245	GenBank	GQ154245		5prime
750	Ceratitis quinaria	Ceraqui_GQ154246	GenBank	GQ154246		5prime
751	Ceratitis quinaria	Ceraqui_GQ154247	GenBank	GQ154247		5prime
752	Ceratitis quinaria	Ceraqui_GQ154248	GenBank	GQ154248		5prime
753	Ceratitis rosa	Ceraros_AY788437	GenBank	AY788437	A1	3prime
754	Ceratitis rosa	Ceraros_EU276683	GenBank	EU276683	A1	3prime
755	Ceratitis rosa	Ceraros_EU276684	GenBank	EU276684	A1	3prime
756	Ceratitis rosa	Ceraros_EU276685	GenBank	EU276685	A1	3prime
757	Ceratitis rosa	Ceraros_EU276686	GenBank	EU276686	A1	3prime
758	Ceratitis rosa	Ceraros_EU276687	GenBank	EU276687	A1	3prime
759	Ceratitis rosa	Ceraros_EU276688	GenBank	EU276688	A1	3prime
760	Ceratitis rosa	Ceraros_EU276689	GenBank	EU276689	A1	3prime
761	Ceratitis rosa	Ceraros_EU276690	GenBank	EU276690	A1	3prime
762	Ceratitis rosa	Ceraros_EU276691	GenBank	EU276691	A1	3prime
763	Ceratitis rosa	Ceraros_EU276692	GenBank	EU276692	A1	3prime
764	Ceratitis rosa	Ceraros_EU276693	GenBank	EU276693	A1	3prime
765	Ceratitis rosa	Ceraros_EU276694	GenBank	EU276694	A1	3prime
766	Ceratitis rosa	Ceraros_EU276695	GenBank	EU276695	A1	3prime
767	Ceratitis rosa	Ceraros_EU276696	GenBank	EU276696	A1	3prime
768	Ceratitis rosa	Ceraros_EU276697	GenBank	EU276697	A1	3prime
769	Ceratitis rosa	Ceraros_EU276698	GenBank	EU276698	A1	3prime
770	Ceratitis rosa	Ceraros_EU276699	GenBank	EU276699	A1	3prime
771	Ceratitis rosa	Ceraros_EU276700	GenBank	EU276700	A1	3prime
772	Ceratitis rosa	Ceraros_GQ154250	GenBank	GQ154250	A1	5prime
773	Ceratitis rosa	Ceraros_GQ154251	GenBank	GQ154251	A1	5prime
774	Ceratitis rosa	Ceraros_GQ154252	GenBank	GQ154252	A1	5prime
775	Ceratitis rosa	Ceraros_GQ154253	GenBank	GQ154253	A1	5prime
776	Ceratitis rosa	Ceraros_GQ154254	GenBank	GQ154254	A1	5prime
777	Ceratitis rosa	Ceraros_GQ154255	GenBank	GQ154255	A1	5prime
778	Ceratitis rosa	Ceraros_GQ154256	GenBank	GQ154256	A1	5prime
779	Ceratitis rosa	Ceraros_GQ154257	GenBank	GQ154257	A1	5prime
780	Ceratitis rosa	Ceraros_GQ154258	GenBank	GQ154258	A1	5prime
781	Ceratitis rosa	Ceraros_GQ154259	GenBank	GQ154259	A1	5prime
782	Ceratitis rubivora	Cerarub_AY788438	GenBank	AY788438		3prime
783	Ceratitis rubivora	Cerarub_EU276644	GenBank	EU276644		3prime
784	Ceratitis rubivora	Cerarub_GQ154260	GenBank	GQ154260		5prime
785	Ceratitis rubivora	Cerarub_GQ154261	GenBank	GQ154261		5prime
786	Ceratitis silvestrii	Cerasil_GQ154262	GenBank	GQ154262		5prime
787	Ceratitis silvestrii	Cerasil_GQ154263	GenBank	GQ154263		5prime
788	Ceratitis silvestrii	Cerasil_GQ154264	GenBank	GQ154264		5prime
789	Ceratitis silvestrii	Cerasil_GQ154265	GenBank	GQ154265		5prime
790	Ceratitis simi	Cerasim_AY788439	GenBank	AY788439		3prime
791	Ceratitis stictica	Cerasti_AY788440	GenBank	AY788440		3prime
792	Ceratitis striatella	Cerastr_GQ154266	GenBank	GQ154266		5prime
793	Ceratitis striatella	Cerastr_GQ154267	GenBank	GQ154267		5prime
794	Ceratitis venusta	Ceraven_AY788442	GenBank	AY788442		both
795	Clinotaenia superba	Clinsup_GQ154268	GenBank	GQ154268		5prime
796	Cyrtostola limbata	Cyrtlim_GBDP1927_06	Frey&Pfunder	DQ006880		5prime
797	Dacus apostata	Dacuapo_GBDP5667_09	BOLD	EU679269		5prime
798	Dacus arcuatus	Dacuarc_GBDP5666_09	BOLD	EU679270		5prime
799	Dacus armatus	Dacuarm_GBDP5660_09	BOLD	EU679276		5prime
800	Dacus armatus	Dacuarm_GBDP5661_09	BOLD	EU679275		5prime
801	Dacus armatus	Dacuarm_GBDP5662_09	BOLD	EU679274		5prime
802	Dacus armatus	Dacuarm_GBDP5663_09	BOLD	EU679273		5prime
803	Dacus armatus	Dacuarm_GBDP5664_09	BOLD	EU679272		5prime
804	Dacus armatus	Dacuarm_GBDP5665_09	BOLD	EU679271		5prime
805	Dacus armatus	Dacuarm_GQ154270	GenBank	GQ154270		5prime
806	Dacus bakingiliensis	Dacubak_GBDPT018_10	BOLD	GQ505012		5prime
807	Dacus bistrigulatus	Dacubis_GQ154271	GenBank	GQ154271		5prime
808	Dacus bivittatus	Dacubiv_GBDP5653_09	BOLD	EU679283		5prime
809	Dacus bivittatus	Dacubiv_GBDP5654_09	BOLD	EU679282		5prime
810	Dacus bivittatus	Dacubiv_GBDP5655_09	BOLD	EU679281		5prime
811	Dacus bivittatus	Dacubiv_GBDP5656_09	BOLD	EU679280		5prime
812	Dacus bivittatus	Dacubiv_GBDP5657_09	BOLD	EU679279		5prime
813	Dacus bivittatus	Dacubiv_GBDP5658_09	BOLD	EU679278		5prime
814	Dacus bivittatus	Dacubiv_GBDP5659_09	BOLD	EU679277		5prime
815	Dacus bivittatus	Dacubiv_GQ154272	GenBank	GQ154272		5prime
816	Dacus bivittatus	Dacubiv_GQ154273	GenBank	GQ154273		5prime
817	Dacus bivittatus	Dacubiv_GQ154274	GenBank	GQ154274		5prime
818	Dacus bivittatus	Dacubiv_GQ154275	GenBank	GQ154275		5prime
819	Dacus bivittatus	Dacubiv_GQ154276	GenBank	GQ154276		5prime
820	Dacus bivittatus	Dacubiv_GQ154277	GenBank	GQ154277		5prime
821	Dacus chiwira	Dacuchi_GBDP5652_09	BOLD	EU679284		5prime
822	Dacus chiwira	Dacuchi_GQ154278	GenBank	GQ154278		5prime
823	Dacus chiwira	Dacuchi_GQ154279	GenBank	GQ154279		5prime
824	Dacus ciliatus	Dacucil_GBDP5647_09	BOLD	EU679289	A1	5prime
825	Dacus ciliatus	Dacucil_GBDP5648_09	BOLD	EU679288	A1	5prime
826	Dacus ciliatus	Dacucil_GBDP5649_09	BOLD	EU679287	A1	5prime
827	Dacus ciliatus	Dacucil_GBDP5650_09	BOLD	EU679286	A1	5prime
828	Dacus ciliatus	Dacucil_GBDP5651_09	BOLD	EU679285	A1	5prime
829	Dacus ciliatus	Dacucil_GQ154280	GenBank	GQ154280	A1	5prime
830	Dacus ciliatus	Dacucil_GQ154281	GenBank	GQ154281	A1	5prime
831	Dacus ciliatus	Dacucil_GQ154282	GenBank	GQ154282	A1	5prime
832	Dacus demmerezi	Dacudem_AY788410	GenBank	AY788410		both
833	Dacus demmerezi	Dacudem_GBDP5645_09	BOLD	EU679291		5prime
834	Dacus demmerezi	Dacudem_GBDP5646_09	BOLD	EU679290		5prime
835	Dacus diastatus	Dacudia_GBDP5644_09	BOLD	EU679292		5prime
836	Dacus diastatus	Dacudia_GQ154283	GenBank	GQ154283		5prime
837	Dacus diastatus	Dacudia_GQ154284	GenBank	GQ154284		5prime
838	Dacus diastatus	Dacudia_GQ154285	GenBank	GQ154285		5prime
839	Dacus diastatus	Dacudia_GQ154286	GenBank	GQ154286		5prime
840	Dacus diastatus	Dacudia_GQ154287	GenBank	GQ154287		5prime
841	Dacus durbanensis	Dacudur_GBDP5642_09	BOLD	EU679294		5prime
842	Dacus durbanensis	Dacudur_GBDP5643_09	BOLD	EU679293		5prime
843	Dacus eclipsis	Dacuecl_GBDP5641_09	BOLD	EU679295		5prime
844	Dacus eclipsis	Dacuecl_GQ154288	GenBank	GQ154288		5prime
845	Dacus eminus	Dacuemi_GQ154290	GenBank	GQ154290		5prime
846	Dacus famona	Dacufam_GBDP5639_09	BOLD	EU679297		5prime
847	Dacus famona	Dacufam_GBDP5640_09	BOLD	EU679296		5prime
848	Dacus famona	Dacufam_GQ154291	GenBank	GQ154291		5prime
849	Dacus frontalis	Dacufro_GQ154293	GenBank	GQ154293		5prime
850	Dacus fuscovittatus	Dacufus_GBDP5638_09	BOLD	EU679298		5prime
851	Dacus fuscovittatus	Dacufus_GQ154294	GenBank	GQ154294		5prime
852	Dacus hamatus	Dacuham_GQ154295	GenBank	GQ154295		5prime
853	Dacus humeralis	Dacuhum_GBDP5630_09	BOLD	EU679306		5prime
854	Dacus humeralis	Dacuhum_GBDP5631_09	BOLD	EU679305		5prime
855	Dacus humeralis	Dacuhum_GBDP5632_09	BOLD	EU679304		5prime
856	Dacus humeralis	Dacuhum_GBDP5633_09	BOLD	EU679303		5prime
857	Dacus humeralis	Dacuhum_GBDP5634_09	BOLD	EU679302		5prime
858	Dacus humeralis	Dacuhum_GBDP5635_09	BOLD	EU679301		5prime
859	Dacus humeralis	Dacuhum_GBDP5636_09	BOLD	EU679300		5prime
860	Dacus humeralis	Dacuhum_GBDP5637_09	BOLD	EU679299		5prime
861	Dacus humeralis	Dacuhum_GQ154296	GenBank	GQ154296		5prime
862	Dacus humeralis	Dacuhum_GQ154297	GenBank	GQ154297		5prime
863	Dacus humeralis	Dacuhum_GQ154298	GenBank	GQ154298		5prime
864	Dacus humeralis	Dacuhum_GQ154299	GenBank	GQ154299		5prime
865	Dacus hyalobasis	Dacuhya_GBDP5628_09	BOLD	EU679308		5prime
866	Dacus hyalobasis	Dacuhya_GBDP5629_09	BOLD	EU679307		5prime
867	Dacus hyalobasis	Dacuhya_GQ154300	GenBank	GQ154300		5prime
868	Dacus kariba	Dacukar_GBDP5627_09	BOLD	EU679309		5prime
869	Dacus langi	Daculan_GBDP5626_09	BOLD	EU679310		5prime
870	Dacus langi	Daculan_GQ154301	GenBank	GQ154301		5prime
871	Dacus longistylus	Daculon_GBDP5623_09	BOLD	EU679313		5prime
872	Dacus longistylus	Daculon_GBDP5624_09	BOLD	EU679312		5prime
873	Dacus lounsburyii	Daculou_GBDPT023_10	BOLD	GQ505007		5prime
874	Dacus masaicus	Dacumas_GBDP5621_09	BOLD	EU679315		5prime
875	Dacus masaicus	Dacumas_GBDP5622_09	BOLD	EU679314		5prime
876	Dacus masaicus	Dacumas_GQ154303	GenBank	GQ154303		5prime
877	Dacus mediovittatus	Dacumed_GBDP5619_09	BOLD	EU679317		5prime
878	Dacus mediovittatus	Dacumed_GQ154305	GenBank	GQ154305		5prime
879	Dacus pallidilatus	Dacupal_GQ154306	GenBank	GQ154306		5prime
880	Dacus pallidilatus	Dacupal_GQ154307	GenBank	GQ154307		5prime
881	Dacus persicus	Dacuper_GBDP5618_09	BOLD	EU679318		5prime
882	Dacus persicus	Dacuper_GBDPT017_10	BOLD	GQ505013		5prime
883	Dacus phloginus	Dacuphl_GBDP5617_09	BOLD	EU679319		5prime
884	Dacus punctatifrons	Dacupun_GBDP5611_09	BOLD	EU679325		5prime
885	Dacus punctatifrons	Dacupun_GBDP5612_09	BOLD	EU679324		5prime
886	Dacus punctatifrons	Dacupun_GBDP5613_09	BOLD	EU679323		5prime
887	Dacus punctatifrons	Dacupun_GBDP5614_09	BOLD	EU679322		5prime
888	Dacus punctatifrons	Dacupun_GBDP5615_09	BOLD	EU679321		5prime
889	Dacus punctatifrons	Dacupun_GBDP5616_09	BOLD	EU679320		5prime
890	Dacus punctatifrons	Dacupun_GQ154308	GenBank	GQ154308		5prime
891	Dacus punctatifrons	Dacupun_GQ154309	GenBank	GQ154309		5prime
892	Dacus punctatifrons	Dacupun_GQ154310	GenBank	GQ154310		5prime
893	Dacus punctatifrons	Dacupun_GQ154311	GenBank	GQ154311		5prime
894	Dacus punctatifrons	Dacupun_GQ154312	GenBank	GQ154312		5prime
895	Dacus quilicii	Dacuqui_GBDP5610_09	BOLD	EU679326		5prime
896	Dacus semisphaereus	Dacusem_GBDPT016_10	BOLD	none		5prime
897	Dacus siliqualactis	Dacusil_GBDP5608_09	BOLD	EU679328		5prime
898	Dacus siliqualactis	Dacusil_GBDP5609_09	BOLD	EU679327		5prime
899	Dacus sphaeristicus	Dacusph_GBDP5607_09	BOLD	EU679329		5prime
900	Dacus telfaireae	Dacutel_GBDP5604_09	BOLD	EU679332		5prime
901	Dacus telfaireae	Dacutel_GBDP5605_09	BOLD	EU679331		5prime
902	Dacus telfaireae	Dacutel_GBDP5606_09	BOLD	EU679330		5prime
903	Dacus tenebricus	Dacuten_GBDP5603_09	BOLD	EU679333		5prime
904	Dacus theophrastus	Dacuthe_GBDP5601_09	BOLD	EU679335		5prime
905	Dacus theophrastus	Dacuthe_GBDP5602_09	BOLD	EU679334		5prime
906	Dacus theophrastus	Dacuthe_GQ154313	GenBank	GQ154313		5prime
907	Dacus theophrastus	Dacuthe_GQ154314	GenBank	GQ154314		5prime
908	Dacus transitorius	Dacutra_GBDP5600_09	BOLD	EU679336		5prime
909	Dacus triater	Dacutri_GBDP5599_09	BOLD	EU679337		5prime
910	Dacus umehi	Dacuume_GBDP5598_09	BOLD	EU679338		5prime
911	Dacus umehi	Dacuume_GQ154315	GenBank	GQ154315		5prime
912	Dacus venetatus	Dacuven_GQ154316	GenBank	GQ154316		5prime
913	Dacus vertebratus	Dacuver_GBDP5596_09	BOLD	EU679340		5prime
914	Dacus vertebratus	Dacuver_GBDP5597_09	BOLD	EU679339		5prime
915	Dacus vertebratus	Dacuver_GQ154317	GenBank	GQ154317		5prime
916	Dectodesis augur	Dectaug_GQ154318	GenBank	GQ154318		5prime
917	Dioxyna picciola	Dioxpic_TEPH093_07	BOLD	EU484474		5prime
918	Dioxyna picciola	Dioxpic_TEPH189_07	BOLD	EU484473		5prime
919	Dioxyna picciola	Dioxpic_TEPH190_07	BOLD	EU484472		5prime
920	Dioxyna picciola	Dioxpic_TEPH191_07	BOLD	EU484471		5prime
921	Dioxyna picciola	Dioxpic_TEPH192_07	BOLD	EU484470		5prime
922	Euaresta aequalis	Euaraeq_TEPH008_07	BOLD	EU484478		5prime
923	Euaresta aequalis	Euaraeq_TEPH009_07	BOLD	EU484477		5prime
924	Euaresta aequalis	Euaraeq_TEPH010_07	BOLD	EU484476		5prime
925	Euaresta aequalis	Euaraeq_TEPH196_07	BOLD	EU484475		5prime
926	Euaresta bella	Euarbel_TEPH001_07	BOLD	EU484487		5prime
927	Euaresta bella	Euarbel_TEPH003_07	BOLD	EU484485		5prime
928	Euaresta bella	Euarbel_TEPH004_07	BOLD	EU484484		5prime
929	Euaresta bella	Euarbel_TEPH006_07	BOLD	EU484483		5prime
930	Euaresta bella	Euarbel_TEPH007_07	BOLD	EU484482		5prime
931	Euaresta bella	Euarbel_TEPH161_07	BOLD	EU484481		5prime
932	Euaresta bella	Euarbel_TEPH162_07	BOLD	EU484480		5prime
933	Euaresta bella	Euarbel_TEPH163_07	BOLD	EU484479		5prime
934	Euaresta festiva	Euarfes_TEPH012_07	BOLD	EU484489		5prime
935	Euarestella iphionae	Euariph_GQ154319	GenBank	GQ154319		5prime
936	Euleia fratria	Eulefra_TEPH101_07	BOLD	EU484491		5prime
937	Euleia fratria	Eulefra_TEPH102_07	BOLD	EU484490		5prime
938	Euphranta canadensis	Euphcan_TEPH014_07	BOLD	EU484493		5prime
939	Euphranta canadensis	Euphcan_TEPH015_07	BOLD	EU484492		5prime
940	Eurosta comma	Eurocom_TEPH025_07	BOLD	EU484496		5prime
941	Eurosta comma	Eurocom_TEPH027_07	BOLD	EU484495		5prime
942	Eurosta comma	Eurocom_TEPH028_07	BOLD	EU484494		5prime
943	Eurosta solidaginis	Eurosol_GBDP2422_06	BOLD	DQ358979		5prime
944	Eurosta solidaginis	Eurosol_GBDP2423_06	BOLD	DQ358980		5prime
945	Eurosta solidaginis	Eurosol_GBDP2424_06	BOLD	DQ358981		5prime
946	Eurosta solidaginis	Eurosol_GBDP2425_06	BOLD	DQ358982		5prime
947	Eurosta solidaginis	Eurosol_GBDP2426_06	BOLD	DQ358983		5prime
948	Eurosta solidaginis	Eurosol_GBDP2427_06	BOLD	DQ358984		5prime
949	Eurosta solidaginis	Eurosol_TEPH030_07	BOLD	EU484503		5prime
950	Eurosta solidaginis	Eurosol_TEPH031_07	BOLD	EU484502		5prime
951	Eurosta solidaginis	Eurosol_TEPH103_07	BOLD	EU484501		5prime
952	Eurosta solidaginis	Eurosol_TEPH104_07	BOLD	EU484500		5prime
953	Eurosta solidaginis	Eurosol_TEPH105_07	BOLD	EU484499		5prime
954	Eurosta solidaginis	Eurosol_TEPH106_07	BOLD	EU484498		5prime
955	Eurosta solidaginis	Eurosol_TEPH107_07	BOLD	EU484497		5prime
956	Eutreta novaeboracensis	Eutrnov_TEPH039_07	BOLD	EU484508		5prime
957	Eutreta novaeboracensis	Eutrnov_TEPH111_07	BOLD	EU484507		5prime
958	Felderimyia fuscipennis	Feldfus_GBDP1932_06	Frey&Pfunder	DQ006885		5prime
959	Felderimyia fuscipennis	Feldfus_GBDP1933_06	Frey&Pfunder	DQ006886		5prime
960	Icterica circinata	Ictecir_TEPH016_07	BOLD	EU484509		5prime
961	Icterica seriata	Icteser_TEPH018_07	BOLD	EU484511		5prime
962	Icterica seriata	Icteser_TEPH019_07	BOLD	EU484510		5prime
963	Langatia setinerva	Langset_GBDP1926_06	Frey&Pfunder	DQ006879		5prime
964	Neaspilota albidipennis	Neasalb_TEPH185_07	BOLD	EU484515		5prime
965	Neaspilota albidipennis	Neasalb_TEPH186_07	BOLD	EU484514		5prime
966	Neaspilota albidipennis	Neasalb_TEPH187_07	BOLD	EU484513		5prime
967	Neaspilota albidipennis	Neasalb_TEPH188_07	BOLD	EU484512		5prime
968	Neoceratitis cyanescens	Neoccya_AY788454	GenBank	AY788454		both
969	Perilampsis curta	Pericur_GQ154320	GenBank	GQ154320		5prime
970	Perilampsis diademata	Peridia_GQ154321	GenBank	GQ154321		5prime
971	Perilampsis mirathrix	Perimir_GQ154322	GenBank	GQ154322		5prime
972	Perilampsis woodi	Periwoo_GQ154324	GenBank	GQ154324		5prime
973	Procecidochares atra	Procatr_TEPH079_07	BOLD	EU484522		5prime
974	Procecidochares atra	Procatr_TEPH120_07	BOLD	EU484521		5prime
975	Procecidochares atra	Procatr_TEPH125_07	BOLD	EU484520		5prime
976	Rhagoletis alternata	Rhagalt_FJ571363	GenBank	FJ571363		3prime
977	Rhagoletis basiola	Rhagbas_EU484523	GenBank	EU484523		5prime
978	Rhagoletis basiola	Rhagbas_EU484524	GenBank	EU484524		5prime
979	Rhagoletis cerasi	Rhagcer_DQ006858	Frey&Pfunder	DQ006858		both
980	Rhagoletis cerasi	Rhagcer_DQ006859	Frey&Pfunder	DQ006859		both
981	Rhagoletis cerasi	Rhagcer_GQ175823	GenBank	GQ175823		3prime
982	Rhagoletis cerasi	Rhagcer_S18P1H1_1	this study	HQ677163		both
983	Rhagoletis cerasi	Rhagcer_S18P1H1_2	this study	HQ677164		both
984	Rhagoletis cerasi	Rhagcer_S18P1H1_3	this study	HQ677165		both
985	Rhagoletis cerasi	Rhagcer_S18P1H1_4	this study	HQ677166		both
986	Rhagoletis cerasi	Rhagcer_S18P1H1_5	this study	HQ677167		both
987	Rhagoletis cerasi	Rhagcer_S18P2H1_1	this study	HQ677168		both
988	Rhagoletis cerasi	Rhagcer_S18P2H1_2	this study	HQ677169		both
989	Rhagoletis cerasi	Rhagcer_S18P2H1_3	this study	HQ677170		both
990	Rhagoletis cerasi	Rhagcer_S18P2H1_4	this study	HQ677171		both
991	Rhagoletis cerasi	Rhagcer_S18P2H1_6	this study	HQ677172		both
992	Rhagoletis cerasi	Rhagcer_S18P2H1_8	this study	HQ677173		both
993	Rhagoletis cingulata	Rhagcin_DQ006863	Frey&Pfunder	DQ006863	A2	both
994	Rhagoletis cingulata	Rhagcin_EU484525	GenBank	EU484525	A2	5prime
995	Rhagoletis cingulata	Rhagcin_EU484526	GenBank	EU484526	A2	5prime
996	Rhagoletis cingulata	Rhagcin_EU484527	GenBank	EU484527	A2	5prime
997	Rhagoletis cingulata	Rhagcin_EU484528	GenBank	EU484528	A2	5prime
998	Rhagoletis cingulata	Rhagcin_S6P1H1_1	this study	HQ677079	A2	both
999	Rhagoletis cingulata	Rhagcin_S6P1H1_2	this study	HQ677080	A2	both
1000	Rhagoletis cingulata	Rhagcin_S6P1H1_3	this study	HQ677081	A2	5prime
1001	Rhagoletis cingulata	Rhagcin_S6P2H1_1	this study	HQ677082	A2	both
1002	Rhagoletis cingulata	Rhagcin_S6P2H1_2	this study	HQ677083	A2	both
1003	Rhagoletis cingulata	Rhagcin_S6P2H1_3	this study	HQ677084	A2	5prime
1004	Rhagoletis cingulata	Rhagcin_S6P3H1_2	this study	HQ677086	A2	5prime
1005	Rhagoletis cingulata	Rhagcin_S6P3H1_3	this study	HQ677087	A2	both
1006	Rhagoletis cingulata	Rhagcin_S6P4H1_1	this study	HQ677088	A2	both
1007	Rhagoletis cingulata	Rhagcin_S6P4H1_2	this study	HQ677089	A2	both
1008	Rhagoletis cingulata	Rhagcin_S6P5H1_1	this study	HQ677090	A2	both
1009	Rhagoletis cingulata	Rhagcin_S6P5H1_2	this study	HQ677091	A2	both
1010	Rhagoletis cingulata	Rhagcin_S6P6H1_1	this study	HQ677092	A2	both
1011	Rhagoletis cingulata	Rhagcin_S6P6H1_2	this study	HQ677093	A2	both
1012	Rhagoletis cingulata	Rhagcin_S6P6H1_3	this study	HQ677094	A2	both
1013	Rhagoletis cingulata	Rhagcin_S6P6H1_4	this study	HQ677095	A2	both
1014	Rhagoletis completa	Rhagcom_GQ175824	GenBank	GQ175824		3prime
1015	Rhagoletis completa	Rhagcom_S7P1H1_1	this study	HQ677028		both
1016	Rhagoletis completa	Rhagcom_S7P1H1_2	this study	HQ677029		both
1017	Rhagoletis completa	Rhagcom_S7P1H1_3	this study	HQ677030		both
1018	Rhagoletis completa	Rhagcom_S7P2H1_1	this study	HQ677099		3prime
1019	Rhagoletis completa	Rhagcom_S7P3H1_1	this study	HQ677102		both
1020	Rhagoletis completa	Rhagcom_S7P3H1_2	this study	HQ677103		both
1021	Rhagoletis completa	Rhagcom_S7P3H1_3	this study	HQ677104		both
1022	Rhagoletis completa	Rhagcom_S7P4H1_1	this study	HQ677105		both
1023	Rhagoletis completa	Rhagcom_S7P4H1_2	this study	HQ677106		both
1024	Rhagoletis completa	Rhagcom_S7P5H1_1	this study	HQ677107		both
1025	Rhagoletis completa	Rhagcom_S7P6H1_1	this study	HQ677108		both
1026	Rhagoletis completa	Rhagcom_S7P6H1_2	this study	HQ677109		both
1027	Rhagoletis completa	Rhagcom_S7P7H2_1	this study	HQ677110		both
1028	Rhagoletis completa	Rhagcom_S7P7H2_2	this study	HQ677111		both
1029	Rhagoletis completa	Rhagcom_S7P7H2_3	this study	HQ677112		both
1030	Rhagoletis completa	Rhagcom_S7P8H1_1	this study	HQ677113		both
1031	Rhagoletis completa	Rhagcom_S7P9H1_1	this study	HQ677114		both
1032	Rhagoletis fausta	RhagFau_DQ116380m	GenBank	DQ116380	A1	5prime
1033	Rhagoletis juniperina	Rhagjun_EU484529	GenBank	EU484529		5prime
1034	Rhagoletis juniperina	Rhagjun_EU484530	GenBank	EU484530		5prime
1035	Rhagoletis juniperina	Rhagjun_EU484531	GenBank	EU484531		5prime
1036	Rhagoletis juniperina	Rhagjun_EU484532	GenBank	EU484532		5prime
1037	Rhagoletis mendax	Rhagmen_DQ006860	Frey&Pfunder	DQ006860	A1	both
1038	Rhagoletis mendax	Rhagmen_DQ006861	Frey&Pfunder	DQ006861	A1	both
1039	Rhagoletis pomonella	Rhagpom_DQ006862	Frey&Pfunder	DQ006862	A1	both
1040	Rhagoletis pomonella	Rhagpom_EU484533	GenBank	EU484533	A1	5prime
1041	Rhagoletis pomonella	Rhagpom_EU484534	GenBank	EU484534	A1	5prime
1042	Rhagoletis pomonella	Rhagpom_S8P1H1_1	this study	HQ677115	A1	both
1043	Rhagoletis pomonella	Rhagpom_S8P1H1_2	this study	HQ677116	A1	both
1044	Rhagoletis pomonella	Rhagpom_S8P1H1_3	this study	HQ677117	A1	both
1045	Rhagoletis pomonella	Rhagpom_S8P2H2_1	this study	HQ677118	A1	both
1046	Rhagoletis pomonella	Rhagpom_S8P2H2_2	this study	HQ677119	A1	both
1047	Rhagoletis pomonella	Rhagpom_S8P2H2_3	this study	HQ677120	A1	both
1048	Rhagoletis ramosae	Rhagram_S12P1H1_1	this study	HQ677140		both
1049	Rhagoletis ramosae	Rhagram_S12P1H1_2	this study	HQ677141		both
1050	Rhagoletis ramosae	Rhagram_S12P1H1_3	this study	HQ677142		both
1051	Rhagoletotrypeta rohweri	Rhagroh_TEPH180_07	BOLD	EU484542		5prime
1052	Rhagoletis solanophaga	Rhagsol_S9P1H1_1	this study	HQ677121		both
1053	Rhagoletis solanophaga	Rhagsol_S9P1H1_2	this study	HQ677122		both
1054	Rhagoletis solanophaga	Rhagsol_S9P1H1_3	this study	HQ677123		both
1055	Rhagoletis striatella	Rhagstr_EU484535	GenBank	EU484535		5prime
1056	Rhagoletis suavis	Rhagsua_EU484536	GenBank	EU484536		5prime
1057	Rhagoletis suavis	Rhagsua_S14P1H1_1	this study	HQ677149		both
1058	Rhagoletis suavis	Rhagsua_S14P1H1_2	this study	HQ677150		both
1059	Rhagoletis suavis	Rhagsua_S14P1H1_3	this study	HQ677151		both
1060	Rhagoletis tabellaria	Rhagtab_EU484537	GenBank	EU484537		5prime
1061	Rhagoletis tabellaria	Rhagtab_EU484538	GenBank	EU484538		5prime
1062	Rhagoletis tabellaria	Rhagtab_EU484539	GenBank	EU484539		5prime
1063	Rhagoletis tabellaria	Rhagtab_EU484540	GenBank	EU484540		5prime
1064	Rhagoletis turpiniae	Rhagtur_S10P1H1_3	this study	HQ677124		both
1065	Rhagoletis turpiniae	Rhagtur_S10P1H1_4	this study	HQ677125		both
1066	Rhagoletis zoqui	Rhagzoq_S11P1H1_1	this study	HQ677126		both
1067	Rhagoletis zoqui	Rhagzoq_S11P1H1_2	this study	HQ677127		both
1068	Rhagoletis zoqui	Rhagzoq_S11P1H1_3	this study	HQ677128		both
1069	Rhagoletis zoqui	Rhagzoq_S11P1H1_4	this study	HQ677129		both
1070	Rhagoletis zoqui	Rhagzoq_S11P1H1_5	this study	HQ677130		both
1071	Rhagoletis zoqui	Rhagzoq_S11P1H1_6	this study	HQ677131		both
1072	Rhagoletis zoqui	Rhagzoq_S11P2H2_1	this study	HQ677132		both
1073	Rhagoletis zoqui	Rhagzoq_S11P2H2_2	this study	HQ677133		both
1074	Rhagoletis zoqui	Rhagzoq_S11P2H2_3	this study	HQ677134		both
1075	Rhagoletis zoqui	Rhagzoq_S11P3H1_1	this study	HQ677135		both
1076	Rhagoletis zoqui	Rhagzoq_S11P3H1_2	this study	HQ677136		both
1077	Rhagoletis zoqui	Rhagzoq_S11P3H1_3	this study	HQ677137		both
1078	Rhagoletis zoqui	Rhagzoq_S11P4H1_1	this study	HQ677138		both
1079	Rhagoletis zoqui	Rhagzoq_S11P4H1_2	this study	HQ677139		both
1080	Strauzia longipennis	Stralon_TEPH130_07	BOLD	EU484548		5prime
1081	Strauzia longipennis	Stralon_TEPH153_07	BOLD	EU484547		5prime
1082	Strauzia longipennis	Stralon_TEPH154_07	BOLD	EU484546		5prime
1083	Strauzia longipennis	Stralon_TEPH155_07	BOLD	EU484545		5prime
1084	Strauzia perfecta	Straper_TEPH129_07	BOLD	EU484549		5prime
1085	Taeniostola vittigera	Taenvit_GBDP1930_06	Frey&Pfunder	DQ006883		5prime
1086	Taeniostola vittigera	Taenvit_GBDP1931_06	Frey&Pfunder	DQ006884		5prime
1087	Tephritis araneosa	Tephara_TEPH065_07	BOLD	EU484550		5prime
1088	Tephritis pura	Tephpur_TEPH069_07	BOLD	EU484555		5prime
1089	Tephritis pura	Tephpur_TEPH071_07	BOLD	EU484554		5prime
1090	Tephritis pura	Tephpur_TEPH193_07	BOLD	EU484553		5prime
1091	Tephritis pura	Tephpur_TEPH200_07	BOLD	EU484552		5prime
1092	Tephritis pura	Tephpur_TEPH201_07	BOLD	EU484551		5prime
1093	Terellia palposa	Terepal_TEPH054_07	BOLD	EU484516		5prime
1094	Terellia ruficauda	Tereruf_TEPH057_07	BOLD	EU484518		5prime
1095	Tomoplagia obliqua	Tomoobl_TEPH073_07	BOLD	EU484557		5prime
1096	Tomoplagia obliqua	Tomoobl_TEPH074_07	BOLD	EU484556		5prime
1097	Toxotrypana curvicauda	Toxocur_S13P1H1_1	this study	HQ677143		both
1098	Toxotrypana curvicauda	Toxocur_S13P1H1_2	this study	HQ677144		both
1099	Toxotrypana curvicauda	Toxocur_S13P1H1_3	this study	HQ677145		both
1100	Toxotrypana curvicauda	Toxocur_S13P2H1_1	this study	HQ677146		both
1101	Toxotrypana curvicauda	Toxocur_S13P2H1_2	this study	HQ677147		both
1102	Toxotrypana curvicauda	Toxocur_S13P2H1_3	this study	HQ677148		both
1103	Trirhithrum albomaculatum	Triralb_AY788445	GenBank	AY788445		3prime
1104	Trirhithrum coffeae	Trircof_AY788446	GenBank	AY788446		3prime
1105	Trirhithrum coffeae	Trircof_GQ154325	GenBank	GQ154325		5prime
1106	Trirhithrum coffeae	Trircof_GQ154326	GenBank	GQ154326		5prime
1107	Trirhithrum culcasiae	Trircul_AY788447	GenBank	AY788447		3prime
1108	Trirhithrum culcasiae	Trircul_GQ154327	GenBank	GQ154327		5prime
1109	Trirhithrum demeyeri	Trirdem_AY788448	GenBank	AY788448		3prime
1110	Trirhithrum demeyeri	Trirdem_GBDPT024_10	BOLD	GQ505006		5prime
1111	Trirhithrum meladiscum	Trirmel_AY788449	GenBank	AY788449		3prime
1112	Trirhithrum meladiscum	Trirmel_GQ154328	GenBank	GQ154328		5prime
1113	Trirhithrum nigerrimum	Trirnig_AY788450	GenBank	AY788450		both
1114	Trirhithrum nigerrimum	Trirnig_GQ154329	GenBank	GQ154329		5prime
1115	Trirhithrum occipitale	Trirocc_AY788451	GenBank	AY788451		3prime
1116	Trirhithrum quadrimaculatum	Trirqua_GQ154330	GenBank	GQ154330		5prime
1117	Trirhithrum senex	Trirsen_AY788452	GenBank	AY788452		3prime
1118	Trirhithrum senex	Trirsen_GQ154331	GenBank	GQ154331		5prime
1119	Trirhithrum teres	Trirter_GQ154332	GenBank	GQ154332		5prime
1120	Trupanea actinobola	Trupact_TEPH076_07	BOLD	EU484558		5prime
1121	Trypeta flaveola	Trypfla_TEPH077_07	BOLD	EU484561		5prime
1122	Trypeta flaveola	Trypfla_TEPH164_07	BOLD	EU484560		5prime
1123	Urophora affinis	Uropaff_TEPH202_10	BOLD	none		5prime
1124	Urophora cardui	Uropcar_TEPH043_07	BOLD	EU484563		5prime
1125	Urophora cardui	Uropcar_TEPH044_07	BOLD	EU484562		5prime
1126	Urophora quadrifasciata	Uropqua_GBDP1924_06	Frey&Pfunder	DQ006877		5prime
1127	Urophora quadrifasciata	Uropqua_GBDP1925_06	Frey&Pfunder	DQ006878		5prime
1128	Urophora quadrifasciata	Uropqua_TEPH049_07	BOLD	EU484565		5prime
1129	Urophora quadrifasciata	Uropqua_TEPH051_07	BOLD	EU484564		5prime
1130	Xanthomyia platyptera	Xantpla_TEPH156_07	BOLD	EU484568		5prime
1131	Xanthomyia platyptera	Xantpla_TEPH158_07	BOLD	EU484567		5prime
1132	Xanthaciura tetraspina	Xanttet_TEPH127_07	BOLD	EU484566		5prime
