# Supplementary material for: Developing diagnostic SNP panels for the identification of true fruit flies (Diptera: Tephritidae) within the limits of COI-based species delimitation
Source: BMC Evol Biol. 2013 May 29;13:106. doi: 10.1186/1471-2148-13-106 (PMC3682933; doi:10.1186/1471-2148-13-106)
Supplement: Additional file 4: Table S2 — The number of pairwise SNP differences between all OTUs. OTU Nr corresponds to that in Additional file 2: Figure S1. See text for explanations. [file 1471-2148-13-106-S4.xlsx]

## Sheet: Tabelle1
Supplementary Table 2
		Acanthiophilus helianthi	Acanthonevra vaga	Acroceratitis nigrifacies	Anastrepha fraterculus / A. suspensa	Anastrepha ludens	Anastrepha obliqua	Anastrepha pickeli	Anastrepha pickeli	Anastrepha serpentina	Anastrepha spp.	Anastrepha striata	Anastrepha striata	Bactrocera albistrigata	Bactrocera breviaculeus	Bactrocera caudata	Bactrocera correcta	Bactrocera cucumis	Bactrocera cucurbitae	Bactrocera dorsalis	Bactrocera kraussi	Bactrocera latifrons	Bactrocera melas / B. tryoni	Bactrocera mesomelas	Bactrocera minax	Bactrocera montyanus	Bactrocera munroi	Bactrocera nigrotibialis	Bactrocera nigrotibialis	Bactrocera occipitalis / B. carambolae / B. dorsalis / B. invadens / B. papayae / B. philippinensis	Bactrocera oleae	Bactrocera tau / B. synnephes / B. calophylli	Bactrocera umbrosa	Bactrocera zonata	Bistrispinaria magniceps	Campiglossa albiceps	Campiglossa farinata	Campiglossa sabroskyi	Capitites ramulosa	Capparimyia aenigma	Capparimyia bipustulata	Capparimyia melanaspis	Capparimyia savastani	Carpophthoromyia dimidiata	Carpophthoromyia pseudotritea	Carpophthoromyia vittata	Celidodacus obnubilus	Ceratitis anonae / C. rosa / C. fasciventris	Ceratitis bremii
OTU	OTU Nr	99	81	68	107	106	108	109	110	111	114	112	113	125	122	137	127	136	134	119	121	124	123	129	156	131	132	126	130	118	133	135	120	128	116	17	18	19	96	84	22	85	23	77	80	78	71	54	37
Acanthiophilus helianthi	99	0	18	18	15	18	16	15	17	15	22	23	21	18	18	20	19	20	21	13	17	19	16	20	29	24	22	18	22	13	18	18	22	17	18	12	13	11	11	21	15	19	14	22	14	19	15	14	15
Acanthonevra vaga	81	18	0	15	16	19	17	21	20	17	18	26	22	14	17	20	15	17	23	16	14	16	17	17	22	24	27	18	24	14	22	18	21	18	22	16	17	15	17	18	15	20	16	14	14	17	13	14	13
Acroceratitis nigrifacies	68	18	15	0	21	21	19	20	21	17	21	25	22	18	16	15	18	23	21	19	16	19	17	20	25	27	27	22	25	13	23	20	21	20	14	16	17	15	16	18	16	14	11	18	18	19	15	15	14
Anastrepha fraterculus / A. suspensa	107	15	16	21	0	6	4	10	10	12	18	13	9	15	17	21	20	17	20	20	15	20	16	20	23	23	21	17	23	16	19	16	18	15	26	17	16	16	17	20	19	19	15	17	14	13	16	16	17
Anastrepha ludens	106	18	19	21	6	0	4	12	10	13	18	13	9	19	19	24	22	18	22	24	19	24	19	24	26	25	23	21	23	19	20	17	19	18	26	20	19	19	20	19	19	18	16	19	16	17	18	17	19
Anastrepha obliqua	108	16	17	19	4	4	0	10	8	11	18	12	8	17	17	20	21	16	20	22	17	22	17	23	25	24	24	20	24	18	17	15	19	18	24	17	17	16	17	19	19	16	16	20	16	16	19	16	18
Anastrepha pickeli	109	15	21	20	10	12	10	0	10	15	22	13	13	20	18	22	21	19	16	23	20	20	21	17	24	21	20	22	23	20	19	14	21	21	19	19	18	18	21	25	18	20	17	21	21	17	21	13	17
Anastrepha pickeli	110	17	20	21	10	10	8	10	0	11	20	11	10	19	19	25	23	18	21	24	19	23	20	21	23	22	22	19	24	21	18	17	23	19	24	20	19	19	22	23	22	21	18	21	21	16	21	18	20
Anastrepha serpentina	111	15	17	17	12	13	11	15	11	0	18	15	13	17	20	23	20	21	22	20	18	20	22	19	24	24	23	18	26	18	18	18	21	18	24	17	15	15	18	22	17	18	17	18	15	16	17	18	18
Anastrepha spp.	114	22	18	21	18	18	18	22	20	18	0	23	20	26	23	26	24	25	27	25	24	28	25	22	28	25	25	23	24	19	23	24	24	24	26	20	19	21	24	17	18	19	21	21	19	22	20	18	15
Anastrepha striata	112	23	26	25	13	13	12	13	11	15	23	0	4	21	21	29	28	21	23	25	20	24	24	26	27	30	26	21	30	23	24	21	25	22	27	25	26	24	25	23	23	22	21	22	25	19	22	21	25
Anastrepha striata	113	21	22	22	9	9	8	13	10	13	20	4	0	19	23	26	25	18	21	24	18	24	22	24	25	29	25	19	27	21	23	19	23	20	26	23	24	22	23	20	21	21	19	20	21	17	18	21	24
Bactrocera albistrigata	125	18	14	18	15	19	17	20	19	17	26	21	19	0	7	20	13	19	21	12	4	9	6	14	20	19	19	10	21	8	16	16	13	10	21	16	16	16	14	17	18	16	14	17	16	16	11	14	13
Bactrocera breviaculeus	122	18	17	16	17	19	17	18	19	20	23	21	23	7	0	16	12	21	21	11	7	9	6	14	22	17	17	13	17	10	16	18	11	10	18	16	14	16	14	18	19	15	15	16	18	13	16	13	13
Bactrocera caudata	137	20	20	15	21	24	20	22	25	23	26	29	26	20	16	0	18	20	17	17	19	19	15	20	24	23	23	20	17	18	20	16	18	19	22	20	17	20	16	22	22	20	20	20	18	19	19	15	21
Bactrocera correcta	127	19	15	18	20	22	21	21	23	20	24	28	25	13	12	18	0	19	19	13	10	14	14	16	23	20	20	14	18	12	20	20	15	10	19	16	16	19	16	20	19	22	19	13	16	14	13	14	13
Bactrocera cucumis	136	20	17	23	17	18	16	19	18	21	25	21	18	19	21	20	19	0	11	22	19	22	21	20	21	21	24	19	20	17	19	11	24	18	25	23	20	23	21	20	21	21	17	22	19	21	21	19	20
Bactrocera cucurbitae	134	21	23	21	20	22	20	16	21	22	27	23	21	21	21	17	19	11	0	22	19	21	20	18	19	21	19	19	14	18	20	4	22	19	20	24	18	24	20	19	19	18	17	22	20	23	20	18	21
Bactrocera dorsalis	119	13	16	19	20	24	22	23	24	20	25	25	24	12	11	17	13	22	22	0	9	10	9	18	26	25	23	12	21	9	21	21	17	10	19	16	19	17	15	19	16	20	19	17	16	15	12	16	15
Bactrocera kraussi	121	17	14	16	15	19	17	20	19	18	24	20	18	4	7	19	10	19	19	9	0	9	6	13	20	21	19	9	21	6	18	17	12	8	19	16	16	16	13	15	16	16	13	14	16	13	11	15	14
Bactrocera latifrons	124	19	16	19	20	24	22	20	23	20	28	24	24	9	9	19	14	22	21	10	9	0	10	16	19	19	19	14	23	13	18	20	15	10	18	18	18	18	21	17	20	19	20	16	19	14	14	14	16
Bactrocera melas / B. tryoni	123	16	17	17	16	19	17	21	20	22	25	24	22	6	6	15	14	21	20	9	6	10	0	16	25	19	18	10	17	9	16	16	13	8	20	16	16	16	14	16	17	14	15	19	17	16	13	15	15
Bactrocera mesomelas	129	20	17	20	20	24	23	17	21	19	22	26	24	14	14	20	16	20	18	18	13	16	16	0	17	15	15	17	17	14	17	15	18	16	19	19	15	19	20	21	18	20	18	12	17	13	18	17	18
Bactrocera minax	156	29	22	25	23	26	25	24	23	24	28	27	25	20	22	24	23	21	19	26	20	19	25	17	0	19	21	23	21	21	20	19	23	22	23	26	20	26	27	27	29	28	25	19	22	19	23	23	21
Bactrocera montyanus	131	24	24	27	23	25	24	21	22	24	25	30	29	19	17	23	20	21	21	25	21	19	19	15	19	0	7	19	14	20	5	15	20	20	24	21	18	21	24	24	28	23	25	24	23	23	24	19	18
Bactrocera munroi	132	22	27	27	21	23	24	20	22	23	25	26	25	19	17	23	20	24	19	23	19	19	18	15	21	7	0	18	12	18	6	15	18	18	23	21	17	21	24	23	27	24	24	22	21	21	21	21	20
Bactrocera nigrotibialis	126	18	18	22	17	21	20	22	19	18	23	21	19	10	13	20	14	19	19	12	9	14	10	17	23	19	18	0	21	12	18	17	13	8	25	20	18	20	19	15	17	16	17	20	18	18	11	16	16
Bactrocera nigrotibialis	130	22	24	25	23	23	24	23	24	26	24	30	27	21	17	17	18	20	14	21	21	23	17	17	21	14	12	21	0	19	14	16	22	20	23	20	16	22	22	24	28	25	24	22	18	22	20	20	20
Bactrocera occipitalis / B. carambolae / B. dorsalis / B. invadens / B. papayae / B. philippinensis	118	13	14	13	16	19	18	20	21	18	19	23	21	8	10	18	12	17	18	9	6	13	9	14	21	20	18	12	19	0	17	16	14	12	16	9	11	9	10	14	15	16	10	15	15	16	9	14	10
Bactrocera oleae	133	18	22	23	19	20	17	19	18	18	23	24	23	16	16	20	20	19	20	21	18	18	16	17	20	5	6	18	14	17	0	12	18	18	19	16	15	16	19	19	24	18	22	23	18	22	22	17	15
Bactrocera tau / B. synnephes / B. calophylli	135	18	18	20	16	17	15	14	17	18	24	21	19	16	18	16	20	11	4	21	17	20	16	15	19	15	15	17	16	16	12	0	21	18	20	20	16	20	16	16	15	12	14	22	16	23	19	15	20
Bactrocera umbrosa	120	22	21	21	18	19	19	21	23	21	24	25	23	13	11	18	15	24	22	17	12	15	13	18	23	20	18	13	22	14	18	21	0	10	26	22	19	22	19	23	19	20	17	18	19	18	20	17	17
Bactrocera zonata	128	17	18	20	15	18	18	21	19	18	24	22	20	10	10	19	10	18	19	10	8	10	8	16	22	20	18	8	20	12	18	18	10	0	22	18	17	18	19	17	18	18	16	15	15	12	11	18	17
Bistrispinaria magniceps	116	18	22	14	26	26	24	19	24	24	26	27	26	21	18	22	19	25	20	19	19	18	20	19	23	24	23	25	23	16	19	20	26	22	0	16	17	17	21	17	22	18	20	20	22	22	21	17	15
Campiglossa albiceps	17	12	16	16	17	20	17	19	20	17	20	25	23	16	16	20	16	23	24	16	16	18	16	19	26	21	21	20	20	9	16	20	22	18	16	0	7	3	12	18	19	18	17	20	15	21	13	18	14
Campiglossa farinata	18	13	17	17	16	19	17	18	19	15	19	26	24	16	14	17	16	20	18	19	16	18	16	15	20	18	17	18	16	11	15	16	19	17	17	7	0	6	11	17	22	18	16	18	14	19	16	17	14
Campiglossa sabroskyi	19	11	15	15	16	19	16	18	19	15	21	24	22	16	16	20	19	23	24	17	16	18	16	19	26	21	21	20	22	9	16	20	22	18	17	3	6	0	12	17	20	18	16	21	16	21	14	20	16
Capitites ramulosa	96	11	17	16	17	20	17	21	22	18	24	25	23	14	14	16	16	21	20	15	13	21	14	20	27	24	24	19	22	10	19	16	19	19	21	12	11	12	0	18	19	16	15	22	15	20	16	18	17
Capparimyia aenigma	84	21	18	18	20	19	19	25	23	22	17	23	20	17	18	22	20	20	19	19	15	17	16	21	27	24	23	15	24	14	19	16	23	17	17	18	17	17	18	0	18	7	17	21	17	24	14	18	19
Capparimyia bipustulata	22	15	15	16	19	19	19	18	22	17	18	23	21	18	19	22	19	21	19	16	16	20	17	18	29	28	27	17	28	15	24	15	19	18	22	19	22	20	19	18	0	14	8	18	14	20	14	11	14
Capparimyia melanaspis	85	19	20	14	19	18	16	20	21	18	19	22	21	16	15	20	22	21	18	20	16	19	14	20	28	23	24	16	25	16	18	12	20	18	18	18	18	18	16	7	14	0	14	23	17	24	18	14	20
Capparimyia savastani	23	14	16	11	15	16	16	17	18	17	21	21	19	14	15	20	19	17	17	19	13	20	15	18	25	25	24	17	24	10	22	14	17	16	20	17	16	16	15	17	8	14	0	17	14	18	13	14	14
Carpophthoromyia dimidiata	77	22	14	18	17	19	20	21	21	18	21	22	20	17	16	20	13	22	22	17	14	16	19	12	19	24	22	20	22	15	23	22	18	15	20	20	18	21	22	21	18	23	17	0	14	6	15	17	17
Carpophthoromyia pseudotritea	80	14	14	18	14	16	16	21	21	15	19	25	21	16	18	18	16	19	20	16	16	19	17	17	22	23	21	18	18	15	18	16	19	15	22	15	14	16	15	17	14	17	14	14	0	17	12	16	19
Carpophthoromyia vittata	78	19	17	19	13	17	16	17	16	16	22	19	17	16	13	19	14	21	23	15	13	14	16	13	19	23	21	18	22	16	22	23	18	12	22	21	19	21	20	24	20	24	18	6	17	0	15	17	18
Celidodacus obnubilus	71	15	13	15	16	18	19	21	21	17	20	22	18	11	16	19	13	21	20	12	11	14	13	18	23	24	21	11	20	9	22	19	20	11	21	13	16	14	16	14	14	18	13	15	12	15	0	16	16
Ceratitis anonae / C. rosa / C. fasciventris	54	14	14	15	16	17	16	13	18	18	18	21	21	14	13	15	14	19	18	16	15	14	15	17	23	19	21	16	20	14	17	15	17	18	17	18	17	20	18	18	11	14	14	17	16	17	16	0	8
Ceratitis bremii	37	15	13	14	17	19	18	17	20	18	15	25	24	13	13	21	13	20	21	15	14	16	15	18	21	18	20	16	20	10	15	20	17	17	15	14	14	16	17	19	14	20	14	17	19	18	16	8	0
Ceratitis bremii	38	17	16	20	18	22	21	19	23	22	21	27	26	13	14	23	14	24	26	15	14	15	15	19	23	18	20	18	22	11	17	24	16	18	21	16	17	19	18	25	17	25	17	18	21	18	16	10	4
Ceratitis capitata / C. caetrata	67	18	14	17	13	17	16	14	20	19	23	22	20	11	13	18	15	20	19	18	13	13	13	15	22	18	18	17	20	17	16	15	17	15	21	19	18	20	21	20	15	17	16	15	15	14	16	6	11
Ceratitis catoirii	65	19	19	16	18	19	19	15	18	14	22	21	21	18	19	22	19	25	23	23	18	18	21	18	24	23	24	21	26	19	21	18	16	20	23	21	20	22	23	25	14	18	14	16	16	18	21	8	16
Ceratitis contramedia	82	20	15	13	18	20	18	22	22	20	25	22	20	16	15	15	15	20	20	18	12	17	17	21	24	26	26	19	22	13	21	19	21	18	16	16	19	17	17	14	19	17	15	15	15	18	14	15	18
Ceratitis contramedia	83	23	19	14	22	23	22	26	25	19	26	26	24	18	17	17	19	23	24	18	14	15	18	21	24	26	25	20	24	13	21	23	20	18	20	18	19	17	22	17	22	18	18	18	17	21	18	18	21
Ceratitis copelandi	55	15	17	19	15	16	15	10	17	19	18	19	19	17	17	20	18	17	17	19	19	16	18	17	23	21	22	18	23	17	18	14	21	18	19	19	19	21	22	19	12	16	16	17	16	17	16	5	12
Ceratitis cornuta	60	21	15	22	23	25	24	20	23	21	22	25	25	15	15	24	12	21	23	17	16	17	19	17	22	21	24	15	22	17	20	22	20	17	20	21	20	22	21	22	17	23	22	18	20	19	16	10	12
Ceratitis cosyra	34	18	18	15	19	19	19	16	20	18	24	24	23	14	15	18	18	19	18	21	14	16	17	20	23	22	22	18	25	15	20	15	17	18	20	22	18	21	19	18	14	16	10	18	17	19	17	12	15
Ceratitis cosyra	31	19	17	16	20	17	16	17	21	18	23	23	22	13	13	19	17	22	20	19	15	12	14	20	26	24	24	19	24	19	19	16	19	17	15	20	19	20	20	15	15	14	17	21	18	20	15	11	15
Ceratitis cosyra	33	18	20	17	17	14	17	14	19	17	22	19	20	13	11	21	18	22	17	18	13	13	14	18	25	25	21	17	23	15	22	15	15	15	19	22	18	22	19	16	13	13	12	16	18	17	15	11	14
Ceratitis cristata	24	20	15	18	19	17	18	21	20	23	26	25	23	18	18	18	20	13	17	20	18	18	17	22	20	24	27	20	25	16	21	14	22	18	19	21	19	21	19	18	15	18	12	18	19	18	17	13	16
Ceratitis curvata	58	15	18	17	17	18	18	13	18	18	22	19	19	16	18	21	19	18	19	20	17	19	19	16	23	21	22	20	23	16	17	14	20	19	21	19	21	21	20	22	10	18	10	17	14	18	17	7	14
Ceratitis cuthbertsoni	43	20	17	17	18	18	19	20	22	25	21	23	21	15	15	20	13	17	19	18	15	18	16	21	23	19	20	18	17	13	18	20	21	16	21	18	18	20	17	19	21	23	17	20	20	18	12	13	9
Ceratitis discussa	32	19	19	16	20	19	18	16	22	18	26	24	23	13	15	19	19	23	19	19	13	12	15	19	24	26	26	19	28	17	21	16	16	17	18	22	21	22	21	19	12	15	14	18	18	19	17	12	16
Ceratitis ditissima	40	15	17	16	18	20	19	17	23	21	24	26	23	14	16	21	16	22	23	18	16	15	15	20	26	20	20	19	24	16	18	18	19	15	18	18	19	19	20	23	16	20	15	20	18	17	15	13	11
Ceratitis divaricata	61	21	17	21	24	25	25	19	23	25	26	29	28	21	18	19	17	20	17	20	20	18	22	17	20	17	20	20	18	17	17	15	20	21	18	21	19	21	21	20	20	23	19	18	21	19	20	12	17
Ceratitis edwardsi	41	19	16	15	15	17	16	18	20	23	22	21	19	11	13	18	16	20	22	17	12	15	13	20	25	20	19	16	21	12	17	20	16	15	22	18	18	19	17	19	20	21	15	19	20	16	12	13	10
Ceratitis flexuosa / C. colae	57	13	13	17	13	15	13	12	18	16	18	20	18	16	17	18	16	15	19	16	16	17	19	17	21	22	24	18	20	14	19	17	17	19	19	18	19	20	19	21	13	19	14	16	14	15	15	5	11
Ceratitis hamata	39	16	16	16	14	14	15	15	19	18	18	20	18	13	13	22	14	20	20	18	12	17	14	19	27	21	18	14	20	12	21	17	15	15	22	18	17	19	18	19	14	18	11	19	18	17	12	10	10
Ceratitis lentigera	45	19	18	18	16	20	19	13	18	19	23	20	18	18	17	20	14	24	19	19	14	16	19	16	25	22	20	17	25	19	21	18	16	16	20	24	23	23	21	20	14	21	16	16	19	14	18	11	16
Ceratitis lobata	59	15	16	17	17	18	18	15	18	16	21	20	19	15	18	23	20	17	20	20	16	18	18	15	25	21	22	17	23	15	17	15	21	18	21	20	19	19	22	19	11	18	10	16	14	19	17	10	13
Ceratitis malgassa	66	18	18	18	18	18	18	15	18	15	21	22	21	19	19	21	16	23	24	21	19	19	21	18	28	20	22	21	21	20	18	20	20	22	23	19	18	21	23	25	15	20	16	16	16	18	22	8	14
Ceratitis marriotti	28	18	20	18	22	23	23	17	24	23	26	26	25	20	20	21	18	24	22	20	19	16	20	24	26	26	28	20	28	19	25	21	20	18	21	21	22	22	24	25	14	21	16	22	22	20	18	7	14
Ceratitis millicentae	44	18	15	15	16	18	18	15	18	17	21	20	21	14	13	19	15	20	22	15	13	14	16	18	24	21	22	16	24	13	19	20	18	15	22	18	19	19	20	22	16	21	15	15	20	13	14	12	9
Ceratitis oraria	36	23	18	21	25	24	25	20	25	21	23	26	27	18	18	22	21	22	17	21	19	17	20	21	25	24	23	20	23	18	24	16	20	21	22	25	21	24	23	20	15	19	17	21	23	23	18	12	14
Ceratitis pedestris	63	19	22	22	22	21	21	19	22	22	23	25	24	20	20	21	21	20	16	23	23	21	22	23	21	21	24	20	20	19	19	14	21	24	21	22	20	24	21	21	15	19	16	25	20	25	20	8	15
Ceratitis perseus	62	17	21	24	20	20	20	14	22	21	22	23	23	22	22	23	19	18	18	22	23	21	23	20	25	24	25	21	24	21	21	17	22	23	23	22	21	24	23	25	14	22	19	20	19	20	21	9	15
Ceratitis podocarpi	64	16	18	19	17	18	18	15	18	18	18	20	20	17	17	22	18	20	20	19	17	20	20	19	25	22	23	19	22	16	20	17	18	21	22	21	19	23	20	23	12	20	12	18	15	19	20	5	11
Ceratitis punctata	42	23	15	19	18	19	20	19	19	25	24	25	23	12	13	22	16	20	22	20	13	14	15	18	22	19	19	18	20	16	20	20	19	16	21	20	19	21	21	19	21	23	16	19	20	16	14	14	13
Ceratitis quinaria / C. silvestrii	30	16	17	16	15	16	15	13	17	17	23	21	20	10	10	19	17	16	17	18	12	12	12	18	23	20	21	15	23	16	18	14	14	14	19	22	18	22	18	18	13	14	11	19	18	16	17	8	11
Ceratitis rubivora	56	14	18	17	14	16	15	11	17	19	20	19	19	14	14	20	17	18	17	20	16	17	17	18	22	18	19	18	21	13	16	14	17	18	20	19	17	20	16	20	14	16	12	18	16	16	17	4	10
Ceratitis striatella	35	14	17	14	16	17	16	14	19	15	23	23	21	12	15	17	16	19	17	18	14	11	13	18	25	22	21	15	22	16	18	14	19	14	18	18	16	18	20	16	14	12	14	19	14	18	13	7	14
Ceratitis venusta	29	19	22	18	21	20	22	17	23	25	26	23	22	20	19	23	19	24	24	23	19	18	21	23	28	27	26	23	26	19	26	24	22	19	20	21	22	22	25	24	18	23	16	21	22	19	17	10	16
Clinotaenia superba	117	19	22	18	20	18	18	22	20	16	20	23	19	20	21	26	23	24	24	20	19	22	20	24	30	26	22	23	25	17	20	21	26	21	20	21	20	19	20	15	23	15	22	25	18	23	19	25	22
Cyrtostola limbata	69	17	21	11	26	27	25	22	26	21	24	28	27	20	20	18	24	21	20	22	21	19	22	20	22	23	25	25	24	15	19	19	23	24	14	17	17	16	20	20	18	18	15	22	19	24	21	15	16
Dacus apostata / D. triater	154	21	21	21	23	25	23	21	24	24	25	30	29	24	21	19	21	22	16	25	23	25	23	22	21	25	26	23	20	21	25	16	23	24	19	21	17	21	22	22	21	18	21	25	24	26	26	13	18
Dacus arcuatus	147	24	20	19	22	25	23	23	22	24	24	27	26	19	19	17	18	22	16	25	20	21	20	22	19	20	20	18	19	21	19	14	22	21	21	22	17	22	21	16	25	17	21	22	19	24	21	17	21
Dacus armatus	166	21	21	22	24	26	26	23	25	27	23	28	27	22	19	17	20	20	17	20	19	21	21	20	18	23	20	19	19	18	23	18	20	21	18	22	18	22	23	18	23	20	22	23	22	23	22	15	18
Dacus armatus	163	22	25	24	25	26	26	23	24	27	20	26	25	29	24	21	24	24	23	25	24	25	26	25	23	23	23	23	21	21	23	24	24	26	19	21	20	23	25	20	25	22	24	28	25	26	23	16	19
Dacus armatus	165	23	20	24	22	23	23	23	22	27	18	26	25	25	20	19	22	22	21	22	22	23	22	20	18	24	23	21	21	21	24	20	21	21	19	24	20	24	25	18	24	20	24	21	23	21	25	15	19
Dacus bakingiliensis	168	20	22	18	19	20	18	19	20	22	24	26	23	26	22	17	23	19	19	24	24	24	23	24	20	21	22	23	23	21	21	18	25	23	19	22	18	20	21	22	26	22	20	25	23	23	23	22	20
Dacus bistrigulatus	148	23	23	24	23	24	22	21	23	23	22	25	26	24	21	21	21	23	20	25	25	25	21	26	25	24	23	21	22	23	22	16	25	26	23	26	22	27	24	23	23	20	23	23	24	26	27	16	19
Dacus bivittatus	160	20	17	22	24	25	23	22	23	23	22	28	27	20	19	21	19	19	17	21	19	19	22	19	18	21	23	20	23	18	21	15	23	22	13	21	17	21	23	17	21	18	21	22	22	24	24	11	15
Dacus ciliatus	172	17	19	25	17	19	17	17	17	21	21	22	20	23	24	24	22	16	18	20	20	24	22	20	22	26	25	19	25	17	23	16	25	21	22	20	19	21	24	20	18	21	21	24	22	25	24	15	17
Dacus demmerezi	170	21	20	18	21	24	22	20	23	21	24	28	26	24	21	13	19	22	17	21	22	20	23	19	18	21	20	22	21	19	20	16	24	22	16	19	15	19	20	18	25	20	23	20	17	22	21	18	20
Dacus diastatus	174	24	22	23	22	24	23	18	25	27	24	26	24	27	25	24	25	22	20	23	25	23	26	19	20	25	25	24	22	23	26	21	28	25	20	23	24	24	32	26	21	26	24	22	23	23	23	16	20
Dacus durbanensis	175	23	25	22	24	25	24	20	26	26	24	28	26	28	25	24	24	23	22	24	26	24	27	22	23	22	23	23	21	22	23	20	28	25	20	21	23	23	30	24	22	23	24	26	20	27	22	17	21
Dacus durbanensis	176	26	21	24	23	24	22	20	26	23	23	28	27	29	26	23	27	22	24	28	30	26	29	24	24	23	26	26	26	27	24	19	29	29	23	25	24	25	31	27	25	23	27	27	26	28	29	16	20
Dacus eminus	141	18	18	17	18	20	19	17	22	18	25	26	24	17	18	17	18	19	18	20	19	17	20	19	19	26	27	24	24	16	25	17	19	16	18	21	19	21	22	25	21	23	18	18	19	18	21	12	15
Dacus famona / D. chiwira / D. venetatus	182	23	21	19	26	27	25	21	25	24	24	30	28	25	23	23	25	23	23	25	24	23	25	21	21	23	27	27	24	24	23	22	26	24	20	23	23	23	28	28	23	24	24	28	26	27	26	21	19
Dacus frontalis	171	18	21	23	16	21	17	18	20	23	24	25	22	22	22	19	25	19	20	23	24	22	22	22	19	20	21	23	19	19	16	20	22	22	23	20	17	19	22	24	28	25	23	23	22	20	24	19	16
Dacus fuscovittatus	146	24	18	23	23	21	23	25	26	23	27	28	26	20	21	19	20	20	23	22	21	21	21	23	28	26	26	22	25	19	23	20	19	20	25	22	20	21	21	20	21	24	21	23	21	25	21	21	21
Dacus hamatus	157	26	20	19	23	24	24	23	24	23	23	27	25	24	23	20	20	21	20	26	21	24	26	24	19	26	26	24	22	20	26	20	26	24	23	25	21	25	23	21	27	23	22	24	25	24	22	15	18
Dacus humeralis	181	30	24	24	27	24	26	25	28	30	27	31	29	27	25	25	27	23	22	29	27	25	27	26	21	24	26	28	24	24	25	21	27	27	22	27	25	27	32	25	25	24	24	26	27	29	28	18	21
Dacus humeralis / D. chiwira / D. eclipsis	180	21	20	19	24	24	24	18	23	25	23	26	26	24	23	23	23	22	21	25	25	22	24	21	23	18	20	23	20	20	19	19	25	24	16	19	20	20	28	23	23	22	22	24	24	28	23	16	16
Dacus humeralis / D. diastatus	179	24	21	20	22	23	21	19	22	23	20	26	24	26	22	19	22	21	19	27	25	26	24	21	21	23	24	28	19	23	23	17	26	26	20	22	19	22	26	25	19	22	19	22	23	23	26	14	18
Dacus hyalobasis	173	25	21	26	19	24	22	22	22	25	23	26	23	23	23	22	26	19	20	24	23	20	23	20	14	18	18	24	20	22	17	18	24	21	22	24	20	24	31	25	29	27	27	20	23	20	26	17	19
Dacus kariba	177	23	22	20	20	21	19	21	21	22	26	24	22	22	22	20	22	16	14	26	22	22	23	22	17	20	22	22	21	21	20	13	22	21	18	21	17	21	24	20	26	18	21	24	21	25	24	17	21
Dacus langi	140	17	23	22	21	22	22	18	23	22	27	28	27	21	21	19	20	21	17	20	23	20	21	20	24	24	25	24	22	17	24	15	22	19	19	22	19	22	22	27	21	25	19	19	20	21	22	16	18
Dacus longistylus / D. persicus	145	18	23	20	21	23	22	18	24	21	28	28	26	21	23	18	25	22	18	21	23	19	20	22	25	22	23	22	21	21	19	15	21	18	22	23	23	23	23	26	21	20	21	28	22	26	22	15	21
Dacus lounsburyii	159	23	22	22	26	27	26	23	27	26	29	29	28	25	22	20	24	19	18	23	25	21	25	22	18	19	20	23	20	24	20	16	26	22	21	25	23	25	29	25	26	22	24	22	21	23	24	18	24
Dacus masaicus	158	24	18	19	21	24	24	22	26	23	22	25	24	24	24	19	22	21	20	23	24	21	25	20	17	25	24	24	23	19	26	19	25	21	24	23	22	23	26	23	25	23	23	16	19	18	19	19	20
Dacus mediovittatus	142	21	22	27	23	24	23	21	23	22	21	26	25	21	23	27	22	21	20	24	24	24	25	24	23	26	27	23	25	20	25	18	22	23	23	23	24	26	26	27	14	24	19	24	21	27	24	14	14
Dacus mediovittatus	143	18	21	25	22	25	24	22	23	21	21	29	28	22	22	22	20	24	23	21	25	23	24	22	26	25	27	22	23	20	23	20	23	22	20	22	21	23	22	25	19	25	23	25	17	27	23	15	18
Dacus pallidilatus	164	22	20	20	21	22	22	20	22	27	22	26	25	21	18	18	20	21	18	22	19	20	20	18	16	23	22	22	20	18	23	17	24	21	16	20	16	20	22	17	25	19	21	21	23	21	21	16	18
Dacus persicus	151	16	20	24	15	18	16	15	18	19	25	21	21	17	17	22	18	19	16	17	16	19	16	23	23	23	22	18	22	15	20	14	20	16	22	20	18	19	20	24	17	22	17	24	22	21	21	12	15
Dacus phloginus	155	21	22	23	23	25	25	22	23	24	20	24	24	25	21	21	22	21	19	22	20	23	23	22	23	28	23	21	22	19	24	20	24	21	20	23	19	23	26	19	20	22	22	22	24	22	23	14	16
Dacus punctatifrons	167	24	15	22	22	24	23	23	26	21	21	31	29	21	18	18	20	24	24	21	21	19	21	14	20	20	21	23	21	19	22	21	23	21	21	17	14	16	23	21	22	22	22	16	16	20	20	21	20
Dacus quilicii	162	22	25	22	22	24	20	20	22	26	25	24	22	23	23	17	25	16	16	24	21	22	23	23	21	27	27	21	25	21	24	17	22	23	24	25	24	27	25	22	22	19	21	26	25	24	25	16	22
Dacus semisphaereus	150	20	22	22	19	20	16	15	18	24	24	23	23	19	15	19	22	18	17	21	19	18	18	20	15	20	20	20	21	19	17	16	17	20	21	20	17	20	23	23	22	20	20	23	23	21	25	18	18
Dacus siliqualactis	144	18	20	22	22	21	21	20	24	23	26	28	27	22	20	17	19	20	16	19	21	22	18	23	27	27	28	22	20	19	24	15	21	20	21	21	22	22	22	24	15	19	19	24	21	25	23	11	20
Dacus sphaeristicus	161	21	23	17	25	27	25	24	27	26	24	29	28	25	22	19	22	23	18	22	23	23	24	24	21	21	21	23	21	19	21	17	26	23	19	21	22	24	23	22	23	18	21	23	20	26	21	17	19
Dacus telfaireae	169	22	24	20	20	19	19	20	21	24	22	25	22	28	24	18	25	20	20	26	26	26	25	26	21	23	22	25	23	23	23	20	27	25	21	24	20	22	23	20	28	22	22	27	25	24	23	23	22
Dacus tenebricus	149	22	20	23	21	25	24	23	24	22	23	25	24	18	20	21	16	21	15	21	17	21	21	21	19	21	19	14	22	18	20	15	19	19	21	23	18	23	22	18	22	20	20	19	18	22	19	17	19
Dacus theophrastus	178	23	21	22	21	23	21	22	25	22	20	26	24	24	20	19	22	22	21	23	21	23	23	21	21	18	20	22	20	19	17	18	22	25	19	19	16	18	22	19	25	21	24	24	21	27	25	17	18
Dacus transitorius	152	19	24	23	22	24	20	22	20	20	29	24	23	20	20	17	22	22	22	22	22	21	20	25	23	26	25	22	22	21	20	20	19	19	23	21	20	20	25	26	24	23	22	24	18	24	23	18	25
Dacus umehi	153	24	26	28	20	19	21	23	21	25	21	23	24	25	19	22	21	23	23	25	23	23	23	26	24	24	21	25	18	22	22	23	20	20	26	22	21	25	26	26	27	27	24	21	21	23	25	21	23
Dacus vertebratus	138	26	22	19	21	20	20	19	17	18	26	22	21	17	20	22	22	23	18	25	17	23	20	21	24	24	24	18	25	20	22	15	18	21	25	24	25	25	25	24	16	18	17	26	26	25	22	15	19
Dectodesis augur	97	10	17	16	17	21	18	21	23	21	23	25	23	13	14	16	17	21	19	12	12	18	12	21	26	26	25	16	23	10	21	16	18	16	20	11	12	12	4	16	16	14	14	22	14	22	13	17	17
Dioxyna picciola	20	9	17	15	17	20	17	19	20	16	21	25	23	15	15	18	17	24	24	13	15	17	14	18	26	23	22	19	21	9	16	20	21	17	15	3	6	4	9	17	20	17	18	21	14	21	14	18	15
Euaresta aequalis	103	13	17	14	18	21	19	18	23	18	24	23	21	17	18	16	16	22	19	14	13	18	17	21	25	25	25	19	25	11	23	18	18	19	17	10	13	11	11	20	14	19	12	17	17	20	15	18	16
Euaresta bella / E. aequalis / E. festiva / Euphranta canadensis	102	13	15	15	17	21	19	18	23	19	26	24	23	14	16	16	15	25	22	13	13	17	14	22	26	26	23	18	24	12	20	19	17	18	17	9	13	10	11	21	15	19	14	17	15	20	15	17	14
Euarestella iphionae	98	12	18	18	22	25	22	22	21	21	22	23	22	16	19	25	23	24	22	17	16	22	19	22	28	30	29	21	29	15	24	19	23	23	18	18	19	19	12	17	17	14	17	23	20	25	19	16	18
Euleia fratria	73	16	16	16	18	18	15	20	22	20	16	24	22	17	16	19	19	20	19	19	16	22	16	22	28	23	24	17	24	14	18	14	17	19	18	19	17	18	15	11	12	8	11	22	16	24	18	12	16
Euphranta canadensis	21	19	19	21	15	18	17	18	20	19	25	24	21	16	18	22	18	21	19	19	16	19	15	18	19	22	21	21	19	14	18	15	23	20	23	18	17	20	19	22	20	20	19	18	18	17	17	15	15
Eurosta comma	104	19	22	21	21	24	22	20	24	25	28	27	26	20	21	21	23	25	23	21	19	21	20	22	27	30	28	23	28	16	27	20	25	23	23	18	20	18	17	20	21	19	20	22	23	22	20	19	22
Eurosta solidaginis	105	19	18	16	20	21	21	19	23	24	24	27	26	21	17	18	16	24	22	19	19	19	20	20	20	25	25	22	21	17	25	22	23	19	20	15	16	17	18	23	20	20	18	15	16	15	14	16	19
Eutreta novaeboracensis	101	12	17	20	22	27	25	22	27	22	26	31	30	18	21	22	22	27	27	17	19	20	19	22	27	28	29	24	27	15	24	23	24	22	23	12	15	13	14	26	18	22	19	24	20	24	17	17	16
Felderimyia fuscipennis	139	21	20	20	21	23	22	18	20	22	24	26	26	17	19	21	20	27	23	21	19	22	20	22	23	23	23	22	25	17	21	20	25	22	21	19	22	18	21	20	19	18	19	22	23	21	16	15	17
Icterica seriata / I. circinata	15	16	15	19	20	24	22	22	23	22	23	25	24	16	17	21	20	25	22	15	14	19	16	20	26	26	26	19	25	13	23	19	18	20	22	13	13	13	13	19	15	17	16	19	17	23	18	15	19
Neaspilota albidipennis	14	14	19	13	19	22	20	17	19	20	23	24	23	21	18	13	17	23	19	18	18	19	19	19	21	24	25	22	21	15	22	19	23	20	16	11	9	11	14	21	21	20	17	17	19	17	17	16	18
Neoceratitis cyanescens	47	19	16	18	20	22	22	20	23	18	25	28	27	15	15	21	13	25	25	18	16	15	18	19	21	24	24	20	26	16	22	22	14	16	22	22	19	22	17	25	18	22	17	16	14	16	19	15	14
Perilampsis curta / P. mirathrix	25	15	18	17	17	17	17	18	17	16	21	22	21	13	16	22	18	21	23	19	17	18	17	23	25	24	25	17	26	17	20	19	17	15	21	20	21	21	18	18	14	14	11	20	13	19	14	13	17
Perilampsis diademata	26	17	18	19	19	20	20	17	20	19	19	24	23	19	19	23	17	21	24	19	19	20	21	21	28	25	25	21	25	20	23	22	20	21	21	22	23	25	22	23	15	20	14	18	17	18	20	12	15
Perilampsis woodi	27	19	20	20	22	22	23	20	21	20	24	25	26	18	18	26	21	21	21	19	17	17	20	24	26	24	24	17	27	17	21	19	18	16	19	25	22	24	22	16	18	16	13	22	21	22	20	14	16
Procecidochares atra	89	15	23	22	21	25	24	22	24	23	28	30	28	23	24	23	20	30	28	19	21	21	22	24	31	27	27	23	28	17	25	27	26	23	24	17	18	17	19	24	24	25	24	24	23	22	19	17	20
Procecidochares atra	90	14	19	19	20	24	23	20	23	20	26	29	27	18	18	23	18	30	27	16	16	17	17	18	28	24	24	20	26	16	23	26	21	19	21	17	15	15	18	24	21	22	22	20	22	18	18	17	17
Rhagoletis basiola	12	14	15	12	17	17	16	17	18	14	16	23	20	18	17	20	18	21	23	18	16	20	16	17	26	21	24	18	20	14	19	18	22	18	20	16	18	16	20	21	12	16	12	20	16	18	14	11	14
Rhagoletis cerasi	13	18	19	17	24	23	25	19	24	20	20	24	23	21	20	26	20	24	20	18	17	19	22	17	25	27	26	22	24	17	27	20	22	21	19	21	21	21	23	23	12	22	13	19	19	19	16	17	18
Rhagoletis cingulata / R. turpiniae	3	18	18	14	19	21	20	20	21	23	23	22	20	17	17	19	17	18	22	16	14	18	17	17	23	24	25	19	22	10	21	21	23	18	19	13	18	14	18	18	15	20	12	16	16	16	13	15	17
Rhagoletis completa / R. ramosae / R. zoqui	1	17	18	16	18	22	20	21	22	21	19	23	21	15	16	20	19	21	22	16	13	19	14	17	24	20	21	17	19	8	18	18	19	18	21	14	16	14	17	19	15	18	12	19	20	19	15	14	13
Rhagoletis fausta	5	14	18	15	16	16	16	15	20	18	21	19	17	16	17	22	19	19	21	17	15	19	16	18	28	24	22	19	21	11	20	17	21	19	19	15	20	16	19	19	14	16	13	22	19	19	14	10	14
Rhagoletis juniperina	4	14	19	15	18	20	18	17	21	18	22	22	20	17	18	21	20	21	21	16	14	18	15	18	27	24	24	18	23	11	20	16	22	18	19	15	20	16	20	20	12	15	13	22	19	20	15	11	15
Rhagoletis pomonella	7	18	21	16	22	22	20	19	23	23	24	24	22	21	19	20	22	22	19	22	18	23	19	21	25	23	26	24	21	17	20	16	22	22	20	18	23	19	20	23	15	16	16	25	22	23	21	14	19
Rhagoletis pomonella / R. mendax	8	22	22	20	21	21	19	23	22	21	24	25	22	22	21	25	22	25	24	22	19	24	20	24	27	26	27	23	25	17	24	20	24	21	24	20	25	21	24	25	18	20	20	25	23	22	22	18	20
Rhagoletis solanophaga	9	22	18	22	19	22	21	22	22	18	18	24	21	17	19	23	19	19	19	21	16	20	19	15	24	17	18	16	22	18	16	15	19	18	26	24	18	24	20	19	16	19	18	18	18	18	19	16	17
Rhagoletis striatella	10	20	18	22	17	19	18	18	16	17	17	21	20	19	19	25	17	21	25	19	16	21	19	16	23	23	24	17	24	18	20	22	21	16	26	21	20	21	22	23	18	23	20	16	17	14	18	19	19
Rhagoletis suavis	2	17	22	16	17	21	19	19	21	22	18	21	20	15	15	19	20	21	21	17	14	20	14	17	24	21	21	19	20	10	18	18	21	18	18	13	16	15	16	18	16	15	13	20	19	18	15	13	14
Rhagoletis tabellaria	6	16	21	17	17	18	16	17	19	18	19	20	18	17	18	24	22	19	20	19	14	21	16	20	27	23	24	18	23	11	19	15	22	20	21	17	20	18	20	19	13	14	13	24	21	22	18	13	14
Rhagoletotrypeta rohweri	11	14	18	13	20	22	21	15	18	18	20	24	22	20	19	23	19	22	19	19	17	19	19	14	25	22	21	19	20	15	21	18	22	19	17	18	18	18	23	23	13	19	13	20	19	18	16	12	15
Strauzia longipennis	76	18	20	19	20	22	21	18	20	20	19	23	21	19	19	24	19	23	19	21	19	21	20	21	23	24	25	17	25	17	24	20	17	20	19	22	17	21	22	17	16	15	15	21	22	22	19	14	16
Strauzia longipennis	74	22	20	21	21	20	19	18	18	21	17	23	21	23	21	24	22	22	21	25	23	24	24	24	25	27	29	21	27	21	25	21	21	24	20	24	19	23	24	17	18	16	19	24	25	25	23	15	18
Strauzia perfecta	75	21	19	23	21	20	20	20	19	20	18	24	22	24	22	24	22	21	21	25	24	26	25	23	25	26	28	23	25	21	25	21	21	25	21	23	16	22	22	21	21	20	20	22	22	25	24	18	20
Taeniostola vittigera	70	11	18	16	14	15	15	16	20	17	25	23	20	16	18	19	19	20	20	17	16	17	15	20	27	26	23	18	24	12	21	17	20	16	17	15	14	14	18	17	12	17	9	19	12	20	14	13	16
Tephritis araneosa	95	11	16	16	18	22	19	20	24	19	23	26	24	15	16	16	16	22	20	11	14	18	14	21	28	28	27	15	25	11	23	17	19	17	20	11	14	12	7	17	14	15	16	22	14	22	13	17	17
Tephritis pura	94	10	11	13	14	18	16	17	20	17	22	24	22	13	14	14	15	16	16	13	13	16	13	18	22	24	24	14	22	10	21	13	17	15	18	12	10	11	7	15	14	14	10	18	12	19	12	16	14
Terellia palposa	87	10	18	18	19	20	20	18	23	18	20	27	26	18	19	22	19	21	23	16	19	20	19	21	24	25	26	18	25	14	18	19	20	18	19	14	15	15	14	19	13	17	16	24	15	23	17	13	11
Terellia ruficauda	88	13	22	21	22	20	21	19	24	17	25	28	26	22	23	25	21	22	24	20	23	23	23	23	25	27	28	23	28	19	20	20	21	21	21	17	16	18	17	24	13	20	17	26	16	26	22	16	15
Tomoplagia obliqua	91	11	16	18	20	24	23	21	25	22	26	28	26	18	19	20	17	25	23	17	17	21	18	19	27	23	20	20	24	12	19	19	20	18	19	13	16	12	13	21	15	20	15	17	17	20	15	18	15
Toxotrypana curvicauda	115	23	22	26	23	23	26	25	24	24	15	25	23	20	23	27	22	28	27	23	20	27	23	18	24	26	25	19	27	17	25	23	20	22	26	22	22	24	22	18	18	18	19	19	22	22	18	19	21
Trirhithrum coffeae	53	17	23	17	16	16	16	11	19	17	25	20	20	19	17	23	20	25	24	21	18	18	20	22	28	22	23	21	28	17	21	22	16	20	19	18	20	17	21	24	16	20	15	23	21	20	21	11	15
Trirhithrum culcasiae	48	15	16	18	18	20	20	17	22	19	22	27	26	16	16	20	14	20	21	18	17	16	20	18	22	23	25	20	23	13	21	19	19	20	16	16	16	18	17	20	15	20	14	18	13	18	16	8	12
Trirhithrum demeyeri	79	19	19	17	18	20	18	20	21	21	24	22	22	15	12	16	17	18	19	17	15	19	14	19	26	21	20	17	19	12	16	15	18	17	21	16	16	17	14	15	17	11	14	15	17	17	18	15	17
Trirhithrum meladiscum	49	15	17	19	17	19	18	14	20	18	24	23	23	14	14	21	16	24	23	16	13	16	15	18	26	23	22	17	25	15	20	17	17	16	18	19	20	20	19	22	13	18	14	19	19	17	17	8	13
Trirhithrum nigerrimum	51	16	21	18	13	15	13	10	16	17	24	17	17	14	12	21	18	24	21	18	13	15	15	20	24	22	21	19	25	15	19	19	15	19	18	19	18	18	18	22	16	18	15	21	22	17	21	7	12
Trirhithrum quadrimaculatum	52	17	19	18	15	17	15	11	17	17	26	19	19	16	15	20	18	25	21	17	15	13	16	19	24	25	22	20	28	17	22	19	18	19	18	19	20	18	20	22	16	18	18	19	21	16	19	10	17
Trirhithrum senex	50	13	20	19	17	19	18	14	18	21	23	23	23	16	16	20	18	23	18	14	15	18	14	20	24	24	23	17	23	14	20	15	19	17	15	20	20	22	17	21	12	18	14	22	19	20	17	7	10
Trirhithrum teres	46	15	19	16	14	15	14	11	16	16	20	20	20	17	14	19	15	21	20	19	16	16	18	19	22	23	23	18	23	16	21	18	15	16	18	19	18	20	19	21	15	18	14	18	15	15	18	7	13
Trupanea actinobola	100	9	18	18	18	20	20	22	23	20	21	24	22	16	18	22	22	24	24	16	15	21	16	21	28	24	21	19	22	9	19	21	21	18	20	10	11	7	10	17	21	20	16	23	19	23	14	21	15
Trypeta flaveola	72	15	15	15	14	15	14	16	17	14	18	23	19	16	18	22	16	17	20	19	15	20	18	15	22	22	23	16	24	15	21	16	20	17	17	17	18	18	18	14	15	11	13	18	14	16	15	14	16
Urophora cardui / U. affinis	93	13	20	17	19	23	22	19	23	18	27	27	27	15	16	17	15	24	21	16	14	18	14	17	25	23	22	17	20	14	19	18	18	13	23	17	15	17	11	23	19	18	17	19	16	18	15	15	17
Urophora quadrifasciata / Langatia setinerva	92	15	23	18	22	25	24	21	25	21	27	27	27	16	17	19	18	27	24	17	15	19	15	19	26	24	23	20	22	15	21	21	20	16	22	17	17	17	12	23	22	19	20	22	18	21	17	18	19
Xanthaciura tetraspina	86	21	17	17	23	26	25	23	25	19	19	28	26	19	18	23	14	24	22	19	16	21	21	17	28	27	26	20	27	15	26	22	20	19	23	20	19	21	18	19	14	19	16	18	19	18	15	19	17
Xanthomyia platyptera	16	17	19	18	19	23	21	19	20	20	25	26	24	18	18	19	15	20	19	19	14	18	18	18	22	21	20	19	20	15	20	20	22	16	21	14	11	14	15	23	23	24	19	20	16	19	15	23	19
[truncated: 134 more columns]
